# Supplementary material for: Exploring Common Therapeutic Targets for Neurodegenerative Disorders Using Transcriptome Study
Source: Front Genet. 2021 Mar 19;12:639160. doi: 10.3389/fgene.2021.639160 (PMC8017312; doi:10.3389/fgene.2021.639160)
Supplement: Supplementary file 1 [file Data_Sheet_1.zip]

Archive with 2 entries (2 files):
- Supplementary Table 6.XLSX
- Supplementary Tables &_Figures.pdf
