# Supplementary material for: Exploring Common Therapeutic Targets for Neurodegenerative Disorders Using Transcriptome Study
Source: Front Genet. 2021 Mar 19;12:639160. doi: 10.3389/fgene.2021.639160 (PMC8017312; doi:10.3389/fgene.2021.639160)
Supplement: Supplementary file 1 [file Data_Sheet_1.zip › Supplementary Table 6.XLSX]

## Sheet: Sheet1
Table S6: Count table for significant differentially expressed genes in AD and PD
rownames	baseMean	log2FoldChange	lfcSE	stat	Padj	C1	C2	C3	C4	C5	C6	C7	C8	C9	C10	C11	C12	C13	C14	C15	C16	C17	C18	C19	C20	C21	C22	C23	C24	C25	C26	C27	C28	C29	C30	C31	C32	C33	C34	C35	C36	C37	C38	C39	C40	C41	C42	C43	C44
RBM6	1823	4.6205	23.6532	1.09e-123	4.14e-89	194.464	315.429	152.294	141.985	147.762	228.519	215.565	61.9287	158.431	190.943	183.503	134.745	95.5345	84.6412	226.33	229.811	98.1309	63.0128	192.923	193.597	180.108	170.96	156.099	149.452	109.259	114.2	148.246	210.179	77.1639	228.223	183.015	138.197	159.618	334.206	103.732	57.307	117.779	419.968	218.341	86.726	100.6	235.745	162.622	120.374
CDKN1C	208.35	3.05691	14.2577	4.01e-46	7.59e-42	62.266	27.0233	77.2881	66.7176	53.0268	58.0653	20.0568	107.878	58.5594	50.3877	47.0894	41.1874	78.2404	63.3898	48.2337	41.4306	36.5339	51.3662	46.0199	56.8171	84.1715	68.8534	49.8057	72.0525	48.5267	74.5131	51.462	72.7935	45.4084	26.0054	30.1943	66.0814	39.3177	53.3168	20.7866	13.1447	49.2235	47.286	54.1503	25.742	27.2843	48.5101	30.0212	67.0435
ABCA8	3162.78	2.2876	12.3655	4.02e-35	5.06e-31	1456.58	1883	1488.04	1106.02	1366.97	1566.77	943.062	1368.46	1682.8	1180.57	1263.2	1283.97	1446	1604.08	1299.84	6828.69	1341.34	1694.6	1280.09	1646.15	1231.57	2050.24	1473.65	1747.63	1201.22	449.809	752.402	1043.82	745.852	532.308	803.618	499.564	660.434	794.54	619.107	420.711	398.888	658.383	782.382	854.623	863.803	642.594	567.959	924.027
CPQ	227.899	6.37812	12.325	6.65e-35	6.29e-31	4.56311	13.5612	6.27329	4.34109	8.80267	7.0665	6.49776	7.45197	9.39549	4.94525	5.85308	8.45869	5.20262	7.18089	7.95532	5.99683	6.37786	7.4717	7.61365	7.55492	7.09977	8.71695	9.33815	7.69961	9.95142	5.79493	5.90752	7.49726	7.64055	4.69723	6.73496	3.60388	3.95614	5.54401	5.74655	4.3733	3.00799	4.52042	5.1925	5.73772	5.63743	4.28038	6.47378	6.8788
STAG2	253.505	2.08927	11.4691	1.89e-30	1.02e-26	44.6164	41.6808	143.019	140.888	94.1876	98.7023	8.18653	74.7939	35.7738	46.7815	121.639	29.2071	168.116	57.8047	78.8598	89.9013	136.64	129.004	141.558	161.031	18.3462	52.492	52.5946	100.097	144.334	231.678	127.682	52.2924	55.2319	122.383	232.832	174.591	31.8879	231.821	165.161	74.2736	187.404	124.112	136.402	132.252	140.231	194.918	42.879	96.1501
TOB2	131.362	8.76551	10.5182	7.12e-26	2.7e-22	1.29134	2.09757	0.915953	0.427677	1.1019	0.959879	1.1312	1.31624	0.817906	0.59041	0.728234	1.34089	0.586901	4.81295	2.53539	0.761987	0.631652	1.59877	1.09998	1.04282	2.04345	1.10322	1.16673	1.08567	1.44739	0	0	0	0	0	0	0	0	0	0	0	0	0	0	0	0	0	0	0
CRY1	30.2114	5.27502	10.4909	9.51e-26	3.27e-22	1.32832	3.91235	1.87602	0.882687	2.26536	1.19837	4.51857	1.27993	1.75437	1.12955	1.52066	2.51253	1.22689	3.13094	1.80723	1.58706	1.31108	1.71601	3.3917	3.3898	2.06539	2.29826	2.40636	3.35677	4.38235	1.32213	2.29732	1.43261	1.45126	2.60105	0.973287	1.17521	1.15409	1.05401	1.09499	0.732393	0.875855	0.734774	0.961602	1.11366	3.26976	0.823759	1.08254	1.12076
CRYAB	141.101	9.73045	10.3759	3.19e-25	1.01e-21	0.667201	1.97005	0.914243	0.448147	1.1326	0	0	0	0.864792	0.558851	0.727676	0	0.587235	1.03704	0.883398	0.776346	0.638291	0.846105	0	1.07547	1.00529	1.09192	0	1.10744	1.44329	0	0	0	0	0	0	0	0	0	0	0	0	0	0	0	0	0	0	0
BRINP1	90.8306	5.32669	10.2869	8.07e-25	2.35e-21	6.1738	22.3363	4.86005	3.68815	8.20562	3.35898	5.94398	8.00849	8.16104	4.74677	4.79806	6.44997	3.19022	8.70554	6.64045	4.95489	4.7488	12.5937	9.32115	8.16554	8.50959	12.0587	7.49922	10.4198	4.59727	1.43644	2.45329	3.12309	3.1664	2.89905	3.16752	0.649329	1.26768	1.1475	1.16714	1.61237	0.980601	1.54592	3.13681	2.41889	2.40854	1.80525	2.34738	4.8456
EPHX1	70.8407	3.70111	9.00663	2.12e-19	1.61e-16	17.2853	28.0474	13.151	15.3873	15.9444	18.888	13.7889	18.1986	14.0455	15.5278	15.504	8.76628	12.7677	15.0265	15.3149	21.1694	16.3033	15.2451	17.7208	13.9184	16.6652	12.0714	12.7141	9.03795	9.20325	12.4522	8.56934	8.51703	4.96069	9.28314	8.20072	2.04099	4.9703	11.8585	5.56109	19.6769	3.76757	11.3473	7.62449	7.51316	5.57977	7.03076	5.4641	13.3621
FGFR1	532.841	3.62621	8.95974	3.25e-19	2.32e-16	105.7	214.404	163.887	95.6596	97.0043	77.8393	100.298	129.423	83.7134	95.0066	40.9555	171.26	97.5756	96.254	92.2074	245.31	208.81	90.9051	111.441	93.1904	76.1633	121.569	92.0402	104.915	112.612	58.6788	30.1554	83.4403	67.1604	56.5577	75.168	55.8092	104.25	86.2901	92.825	44.0763	46.8748	46.8154	66.5618	71.8812	113.16	45.3442	103.318	96.1565
VASH1	58.1226	2.49347	8.09399	5.77e-16	1.04e-13	8.10132	85.9276	4.01973	30.3239	8.93457	19.1832	25.9104	35.614	11.251	75.1348	18.0173	48.6192	11.1211	29.0409	5.91743	5.55929	25.6552	30.0069	11.6175	35.6343	36.1257	7.80243	29.7388	83.9417	20.217	5.51252	41.8498	4.30263	25.8795	11.229	11.6383	0.632526	2.49338	3.35175	24.1204	0.777594	1.93544	2.176	1.93012	17.7178	2.2418	1.76381	4.42444	3.50845
ZHX2	21.9428	2.95528	8.09442	5.75e-16	1.04e-13	6.57988	13.675	7.39811	4.00599	6.79049	6.54125	6.62183	6.15856	6.96932	4.50717	7.39204	7.57348	5.35286	7.52791	6.34095	8.52316	5.18768	4.54809	6.80063	10.7563	6.89624	7.688	8.42391	6.81697	10.1086	5.83292	4.18285	7.00162	7.07665	3.59374	5.30788	1.55673	2.97416	2.08057	3.96441	3.34039	3.8468	3.30137	3.51722	4.0078	5.00697	2.90904	4.22801	4.28323
SIRT2	151.123	2.62451	8.04267	8.79e-16	1.49e-13	98.1091	56.4102	50.6224	28.9127	46.9654	17.9371	33.1447	76.9784	41.7466	24.3514	22.6512	32.9444	43.9152	54.8423	25.2485	22.5192	20.6463	31.8891	36.5929	35.4767	86.7366	26.1806	36.7999	23.3418	68.6576	31.3919	33.0202	39.1428	50.5846	88.4775	43.9376	101.609	43.2074	30.4737	44.3934	27.7856	77.2231	74.431	86.2566	38.3476	58.2642	46.4368	48.669	67.9745
DIP2C	16.4284	3.7586	8.00072	1.24e-15	1.98e-13	5.22007	5.82813	1.79218	0.876745	2.2064	3.14048	3.25127	2.48683	3.46798	2.76685	2.19832	2.42685	1.15656	2.0693	3.54625	3.77625	3.84678	1.67583	2.17824	2.15728	4.03107	2.18375	2.34567	4.42692	2.86	1.17776	3.04725	2.579	1.31315	1.20737	1.73295	0.524464	1.02078	6.6687	6.87139	1.9236	0.761777	1.98695	2.6846	1.97228	4.85765	0.726997	2.85198	3.06082
TMCC1	8190.33	2.41285	7.98455	1.41e-15	2.21e-13	3118.93	4681.88	3116.43	5388.71	2527.28	2674.57	3762.5	3874.88	2317.68	2217.03	3030.95	2779.91	2343	2254.38	1878.75	1588.04	4210.28	2386.62	1893.23	2673.05	2266.4	2183.62	2110.96	2209.35	3115.34	3152.34	2246.15	2533.25	2230.12	2892.22	3856.4	4798.24	2217.91	2561.39	2523.04	3378.97	3383.44	2658.32	5645.72	2870.4	4074.23	3177.83	2681.73	2214.62
KDM4C	35.7324	4.61533	7.91644	2.44e-15	3.57e-13	1.53951	2.36082	3.30413	4.4393	2.70612	4.64415	3.79739	1.41715	5.52472	9.05219	2.75817	1.44346	3.55711	5.15577	7.84251	8.56898	3.99291	5.23357	2.64401	1.32199	1.18267	6.67144	5.75854	2.72031	3.2549	0	8.12973	2.59977	2.55451	1.02721	3.34051	0.845511	0	0.816873	3.66801	1.19294	2.57132	0	0.784228	9.69897	5.59025	0.629979	1.82129	4.97955
DIP2A	3278.24	4.27394	7.91554	2.46e-15	3.58e-13	39.5194	32.8096	28.161	23.7038	28.6386	24.5726	43.167	41.2994	1295.78	9.17717	91.4399	19.5295	7.04345	1882.05	29.7542	11.2014	24.204	11.6236	16.4097	37.5551	19.639	19.961	17.5639	17.6824	23.7964	26.211	42.6886	16.0784	17.7281	15.2287	3354.09	8989.18	14.016	12.0258	24.2726	28.4915	4.18464	41.2817	11.9654	39.8338	27.4113	19.2676	24.8546	27.81
KANK1	62.2904	3.1042	7.90677	2.64e-15	3.83e-13	9.5567	20.7621	9.60058	6.83929	13.9758	8.9366	13.6703	15.7156	25.1732	13.9352	14.2048	23.5372	15.1816	15.0323	18.0911	33.7241	14.2634	16.2938	14.8277	12.5286	16.6348	25.3998	22.8725	11.7994	24.9463	8.86519	34.2104	13.3353	8.60402	6.79355	18.6663	3.44433	15.1096	7.09654	19.3366	10.1865	12.8975	11.2038	12.5967	18.4583	9.12683	8.8738	10.6774	9.53831
FLT1	24.5572	5.24572	7.90627	2.65e-15	3.83e-13	0	2.03807	1.8853	0.899767	2.32414	4.87154	1.18674	1.39488	2.58755	4.49039	1.48585	1.31054	1.79747	2.10003	2.67758	3.11327	0.649994	2.55141	3.51213	1.12056	8.75123	1.12632	1.24903	1.14643	1.56019	0	0	1.45755	1.4937	0	0.956848	0	0	0	1.10341	0.717342	0	0	0	1.06675	1.05012	0	1.04021	1.10186
PHLPP1	97.4124	3.03379	7.87139	3.51e-15	5.05e-13	20.5754	26.0365	24.1274	18.622	28.9762	34.6807	19.7853	19.2481	29.0101	28.949	23.1502	25.0799	12.9788	27.0884	32.9366	44.1459	31.4973	30.6494	23.6947	30.5305	16.3195	40.9522	33.7162	33.7915	30.1515	23.2655	28.6524	36.0807	33.2488	11.6704	19.8188	8.37443	10.378	28.0783	27.1584	16.321	16.9159	10.239	18.6636	32.6414	24.3779	15.5708	27.6004	17.8637
PACS2	18.8672	2.76444	7.84848	4.21e-15	6e-13	6.33846	8.74355	5.44964	4.82442	4.32877	10.4271	9.61474	6.90398	7.06263	6.92129	4.85821	6.54358	3.73225	5.88721	8.85565	3.68541	5.13644	6.57776	6.30312	5.29984	8.09072	5.89343	5.78775	10.3465	8.61656	2.34516	4.07019	2.7644	3.85826	2.32583	1.83233	4.49543	2.03337	4.51126	4.77645	6.51883	3.79605	7.01717	5.02735	2.1112	4.7717	4.91646	4.69985	5.4473
ANKRD28	1.96752	4.63065	7.80818	5.8e-15	8.22e-13	0	0	0	0.441915	1.13328	0	0	1.32565	0.882286	0.563897	0	0	0	0	0.957591	0.722086	0	0	0	0	0	0	0	1.12915	0	0	0	0	0	1.20007	0	0	0	0	0	0	0	0	0	0	0	0	0	0
KAZN	10198.4	2.34228	7.78961	6.72e-15	9.46e-13	5563.5	8032.88	3237.06	5310.98	3403.11	6581.45	3795.69	4004.04	2951.67	1065.61	4106.08	4997.88	1728.56	3511.53	2017.49	524.85	8132.72	1127.95	2135.66	2580.38	3537.64	1780.92	1414.05	2670.19	10394.1	2017.86	1265.45	1800.56	1472.73	4143.44	3147.1	8387.9	5223.69	4161.38	1638.52	3206.5	2527.62	16310.8	5225.35	1373.52	1806.23	1764.57	1739.69	1252.96
KIAA0930	19.9874	5.33588	7.76195	8.36e-15	1.17e-12	1.50463	2.21342	1.05106	1.03691	1.29144	1.09243	1.2488	0	1.99732	1.27954	0.841278	0	1.34178	1.18333	2.04191	1.79062	0.728344	1.95156	0	1.22576	0	2.49794	1.37713	2.52361	0	0	3.25781	2.78807	2.77068	0	0.902227	0	2.02623	0	1.00557	1.97076	0	0	0	2.0493	2.00636	0	1.95385	2.11027
SASH1	15.8414	3.34297	7.68132	1.57e-14	2.08e-12	3.20416	3.89369	3.64801	2.31058	5.61791	2.02921	6.26426	2.34286	3.70581	5.19724	3.05967	2.38897	3.54461	3.22552	2.79538	4.72774	1.9959	2.6341	2.17883	2.1794	9.75956	4.42707	2.39202	6.75472	4.11743	0.883455	5.24357	1.11878	1.10401	3.61973	2.17187	1.85385	1.46476	5.72351	1.58773	3.12207	1.68815	3.7018	2.76139	2.53448	1.62981	1.64757	2.37866	1.73629
SIRT1	86.3729	2.79988	7.66322	1.81e-14	2.38e-12	21.189	36.5898	41.8346	18.009	28.0963	18.6715	68.8654	28.8085	19.9681	25.4354	26.4852	19.4722	30.3652	27.0816	30.9141	23.4677	57.8052	30.7679	40.1973	39.2127	32.9454	27.2292	23.221	39.5886	34.3788	22.4112	19.7862	26.3928	19.35	18.0699	19.6118	8.58181	11.4472	7.62511	20.288	18.0002	15.8566	12.4553	11.4889	14.5767	31.9153	20.6609	16.0942	16.8189
KDSR	59.5401	3.04139	7.65085	2e-14	2.61e-12	10.6187	21.4497	19.7577	14.4048	23.0014	20.7227	12.9357	12.8622	28.3845	17.4178	17.6052	17.7514	12.6851	20.2139	19.9023	28.0759	13.5676	33.8309	16.9	15.0662	8.5483	21.7295	22.3202	12.8752	13.5119	6.623	17.35	20.0251	14.5939	8.20168	17.5474	3.84418	4.19659	8.4857	10.7391	10.6863	5.74298	5.71818	8.86148	26.2726	15.055	6.05987	10.7542	20.1286
SHC2	17.9358	3.27369	7.61071	2.73e-14	3.51e-12	3.29073	3.99393	6.55333	3.31885	6.91925	2.07761	7.5071	2.40727	3.79918	7.10612	3.922	2.4529	4.85006	3.30759	2.86629	5.65963	2.72868	4.50437	2.23675	2.23502	11.015	3.40682	2.45525	8.08196	4.22977	0.909811	7.18615	2.29956	1.13511	3.72723	2.23285	1.91013	3.01708	7.36459	1.63266	3.74611	2.31792	4.34979	2.84198	2.60488	1.67536	2.82696	4.07586	1.78442
SUN2	16.6854	3.26568	7.57335	3.64e-14	4.65e-12	3.23291	5.89198	5.51976	2.79589	6.79925	2.04357	6.32284	2.36442	3.73583	5.82369	3.08615	2.41009	3.57525	3.25294	2.81918	5.56259	2.68437	3.54165	2.19813	2.1986	9.8512	3.34943	2.41292	6.81329	4.15514	0.892949	6.17643	2.25861	1.11489	3.65827	2.19311	1.87411	2.96035	7.22853	1.6035	3.15377	1.70644	4.27262	2.78944	2.55895	1.645	1.66504	5.60454	2.6292
SGMS1	33.1217	4.74715	7.49956	6.4e-14	7.95e-12	1.54255	2.39078	1.1448	14.572	1.42496	0	0	0	1.19959	0.749306	0.962689	2.97377	0.7417	20.3069	1.18716	1.04731	0.829994	2.26594	1.3791	2.62805	6.76894	0	1.53379	2.76427	3.22315	3.91825	0	2.72121	0	3.96792	1.68269	1.16631	4.56707	12.4595	13.3322	0.589011	1.17968	0.585049	1.49389	9.80693	0	1.77177	0.897695	0
PNISR	15.1499	2.76322	7.47432	7.76e-14	9.6e-12	4.00472	9.90982	4.57068	2.68608	4.51711	4.2295	5.57272	6.38924	5.26642	2.81588	4.45147	4.9899	2.35597	6.30122	5.39439	3.09437	3.89532	4.26194	5.59386	5.46564	6.1513	5.53635	4.81255	5.61992	8.73594	4.87551	4.18436	5.31099	4.05802	4.97955	3.54786	2.15944	4.16715	3.91473	4.02191	2.61652	2.3399	3.38046	3.66237	4.01284	3.94182	2.97405	3.86798	4.16525
ZBTB20	16.8196	3.43076	7.45552	8.95e-14	1.1e-11	1.30533	3.8856	1.79156	1.31432	2.20607	3.14392	5.41708	2.48715	1.73347	2.76491	5.1263	2.42656	1.15589	2.0687	1.77205	1.50918	2.56396	1.67463	2.17816	6.47037	2.01655	6.54666	2.34487	2.21339	2.8602	1.17784	3.0447	2.57691	1.31241	1.20777	1.7315	0.524707	11.2338	9.52878	3.92494	1.2816	5.33288	1.98807	9.84542	3.94097	1.94117	9.45146	1.89967	2.03899
KAT2A	16.0276	3.26838	7.3128	2.62e-13	3.11e-11	6.40315	3.88985	2.73296	2.76843	4.48876	1.011	5.21835	3.51261	9.24777	3.46023	1.5279	1.19332	2.95025	2.14732	2.79149	3.14735	4.65135	5.26083	5.44221	2.17706	3.90269	3.31681	2.38941	4.49806	2.74338	0.88409	6.11573	2.2365	1.10402	7.24488	1.44758	4.82419	2.19856	7.15816	8.73254	3.64284	1.12633	2.11589	2.07164	2.53352	8.1442	1.64846	5.54975	2.60325
KCNMB4	194.916	2.36977	6.99173	2.72e-12	3.08e-10	78.4631	302.681	65.3704	86.9664	62.9486	95.7859	194.992	139.984	25.0193	45.2292	57.4902	7.30826	32.7701	48.5405	13.2364	8.26982	52.2371	56.5812	83.1215	51.4252	224.572	21.6529	22.3707	51.8737	99.9899	142.055	55.694	14.2209	70.9582	118.297	25.0169	187.07	58.3421	84.409	3.937	15.268	82.9887	14.0695	165.931	15.6015	13.4441	65.0894	12.2391	71.8466
BIN1	1731.9	2.39867	6.93377	4.1e-12	4.53e-10	471.651	478.766	675.277	576.69	610.055	1578.77	655.466	572.075	552.458	541.574	564.134	789.489	672.104	694.196	514.765	650.078	548.785	764.354	849.015	569	567.473	701.985	746.649	763.32	816.986	751.477	894.637	978.555	676.107	277.326	488.74	468.043	447.643	485.679	493.614	625.569	722.17	379.588	356.088	855.343	490.438	697.019	508.745	539.613
SLCO3A1	97.6528	2.31678	6.87365	6.26e-12	6.81e-10	36.8367	58.6495	67.574	43.049	35.4494	21.4669	30.3253	45.7065	20.0047	48.3581	52.3702	21.8035	46.4621	35.8443	50.2146	37.7573	29.5589	36.3528	48.5364	57.8972	36.8936	30.4318	26.5852	41.7447	34.4481	44.9358	56.4982	37.7825	28.4396	16.9079	49.5551	18.2842	13.5636	14.3281	48.4035	42.5346	49.2829	24.9522	28.3394	25.3162	55.2428	38.4632	39.8422	18.8349
GPM6B	23.2723	5.33161	6.83527	8.19e-12	8.85e-10	0.607593	0	1.73243	0.444227	1.07303	1.82423	0	0	0	1.62236	0.707733	0	0.550342	4.99195	0.866556	4.52485	0.613814	0	0	0	0	0	0	1.04449	0	0	5.55597	6.15239	1.99971	0	1.93642	0.67227	0.664394	0	4.93725	0	0	0.46348	1.25256	0.749181	7.18985	0.491823	10.5176	2.31437
CDH19	14.1524	2.9365	6.80918	9.82e-12	1.06e-09	6.29924	0	3.94687	3.34896	4.82316	5.7204	1.22284	5.49025	2.71698	1.21322	5.56389	0	4.51106	0	2.86158	2.55979	9.48619	2.73959	2.41881	0	7.39305	1.19031	1.30041	5.82291	1.53877	2.85744	6.25193	7.86064	1.60016	7.17807	0	13.15	9.51937	4.48808	2.30291	0	3.68913	1.55452	8.12272	1.17573	7.96852	5.17745	3.38827	0
FRYL	2019.31	6.14923	6.76391	1.34e-11	1.42e-09	49.4474	125.399	55.0002	72.0615	27.9028	51.4032	538.254	83.3925	33.3771	42.8636	96.6897	86.1817	8.89231	44.6046	50.1973	10.7035	156.031	13.5244	18.8429	23.2749	16.6302	26.9327	15.4349	29.0985	176.158	11.0495	38.9108	13.3519	21.7918	43.7359	252.569	124.09	79.4685	81.3871	50.615	210.61	19.6909	61.5616	41.3367	7.18716	77.0986	32.1303	15.9107	26.0032
RGCC	24.0803	5.23318	6.70305	2.04e-11	2.12e-09	1.4884	10.7224	3.08412	0.986274	1.2592	0	7.6747	0	0	2.45305	0.826665	0	0.670896	1.14192	4.85874	0.882982	2.81885	0.942177	1.27475	0	0	3.73381	0	0	0	0	0	0	0	0	1.11807	1.38639	0	0	4.9546	4.22239	0	0	4.50429	3.79704	3.7305	0	0	0
IGFBP5	16.1581	2.63705	6.58291	4.61e-11	4.56e-09	6.96098	12.2235	3.83354	4.7775	6.1955	4.23918	14.0224	4.32096	7.36759	5.45683	3.02824	2.55188	10.5447	4.41888	2.83039	10.1574	3.95995	6.42666	2.47143	4.37713	1.02523	2.31183	2.23859	5.09891	4.59836	34.0699	5.1124	1.56159	0	2.05841	1.78239	3.69413	1.01629	3.35475	7.47609	15.4322	0.673019	12.1016	1.68579	0.962972	3.63881	5.44771	2.47612	2.12648
KCNJ2	20.7303	5.23787	6.46206	1.03e-10	9.68e-09	0	2.30505	1.10506	0.570415	0	1.41519	0	0	1.10469	0.693323	0	1.48946	0	0	4.36337	0	2.31442	1.05874	0	1.25453	0	0	1.48382	5.27862	0	0	1.14675	2.95404	1.42289	0	0	1.89637	0	0	0.98093	0	11.0454	0	0	1.03449	1.96422	0	2.87992	0
KTN1	272.811	2.17946	6.44424	1.16e-10	1.08e-08	34.1333	157.305	108.382	244.706	179.999	347.021	54.9825	87.2483	59.1876	73.3448	100.466	58.0592	72.6415	136.772	291.237	94.3494	101.514	93.2737	106.579	97.2127	65.785	59.9526	56.2807	130.894	106.651	287.509	118.272	111.853	82.1796	40.2274	114.205	289.923	32.8622	34.8665	159.269	121.803	72.7416	60.3903	56.4731	76.7272	112.342	54.4967	112.169	322.116
LRP4	23.1665	4.9745	6.41926	1.37e-10	1.25e-08	0	0	1.09617	5.47403	2.71722	1.32744	0	0	3.24644	1.33913	1.75083	0	1.38194	0	3.19677	0.933532	3.82638	3.07675	0	1.27288	0	1.29532	4.34999	1.33157	0	0	2.26011	4.39452	1.441	0	3.67827	0.534187	0	2.00628	0	0	0.768834	0	0	5.23303	2.02857	3.71099	12.8893	1.08746
MAN2A1	762.405	2.21702	6.39636	1.59e-10	1.44e-08	265.048	429.886	87.8478	94.9698	249.686	160.454	1939.1	275.171	265.26	152.462	162.258	214.074	60.2172	129.333	168.336	98.1522	148.734	89.2504	152.082	173.954	535.953	169.085	248.06	146.825	632.452	914.654	86.6517	92.855	94.147	901.586	75.5299	938.364	773.955	687.209	119.045	222.486	463.482	263.223	275.676	71.8171	54.7187	494.192	79.112	76.7633
MID1	4.88813	3.22462	6.2217	4.92e-10	4.08e-08	0.676009	1.99846	0.921005	0.889604	1.1338	1.06038	1.14927	1.32157	2.59229	1.125	0.742968	1.26801	1.18623	1.04629	2.6804	1.55279	1.29512	1.6995	3.40656	1.10263	1.05118	1.11598	1.21593	3.38946	1.49142	0	1.14125	1.43904	1.46967	0	0.961918	0	0	0	1.08861	0.713206	0	0.756006	0	1.08251	1.06694	0	1.04877	1.11954
MSX1	27.7212	2.52698	6.17513	6.61e-10	5.36e-08	4.82944	14.215	7.63962	6.72466	13.1493	13.2716	11.5412	7.78277	25.0374	9.49031	8.61506	10.2693	8.02988	15.4646	13.3676	20.4588	7.4642	17.2091	10.5529	8.97975	5.1085	11.5488	15.2488	12.9255	11.9058	3.13154	11.7729	16.3154	12.5357	3.19694	7.35735	1.34314	3.51213	3.39557	6.34719	4.7561	1.97412	2.92805	4.05519	13.0894	16.4384	2.57227	7.98784	13.5233
MT1G	8.29072	2.84376	6.16571	7.02e-10	5.63e-08	5.9394	3.92693	0.921275	5.29738	1.11919	11.8006	5.58249	3.78975	0	2.25994	3.79241	2.45839	2.40383	3.15309	0	1.54635	1.96375	0.85727	6.63927	0	3.06634	0	1.1903	0	2.91841	0	0	0	0	8.86486	0.92559	6.15176	0	4.00507	2.07972	12.5233	0	0	3.73309	0	1.05272	1.5618	1.02677	0
NFIB	57.9054	2.14013	6.13313	8.62e-10	6.81e-08	22.2754	57.2076	8.98556	32.3771	2.2147	468.33	8.77491	57.525	12.9823	5.42968	15.7228	9.99844	1.15291	57.9529	0	6.13191	8.17078	4.14066	2.22926	4.23922	5.94233	11.8748	4.80832	10.8967	17.3105	0	0	4.4106	8.87407	2.71375	15.1849	127.635	76.2691	16.1475	6.38553	20.952	0	2.85302	14.6985	2.12999	14.5826	17.2045	0	17.8387
COL5A3	6.13833	2.92572	6.0243	1.7e-09	1.28e-07	2.55413	5.84178	0	2.25396	1.08316	0	2.23176	1.25682	1.74834	0.556638	2.26641	2.40269	1.76091	3.09411	6.43169	0	1.92473	1.70099	3.35887	3.20083	0	5.52082	1.17803	1.07193	2.83076	0	2.33784	0	0	1.32893	1.99956	0	0	0	2.29089	2.19078	2.62585	0.755865	0	1.14152	1.09094	0.83667	1.06733	1.16239
ITSN2	16.4268	5.47068	5.93164	3e-09	2.15e-07	0.59296	1.76465	0	0.791805	1.9962	1.00419	0	2.27443	0.785257	0.507647	0.681784	0	0	0.943646	1.63302	0	1.76036	0.76958	1.97331	0.999981	0	0	1.06255	3.02745	0	0	0.985421	0	0	1.17359	0.850579	0	2.04408	0	1.90066	0	3.87688	0	0.870006	0	0	0.725683	0.948097	0
PHF20	220.978	3.67265	5.81413	6.1e-09	4.08e-07	39.5374	88.1408	60.8126	19.1349	25.0086	14.3523	119.918	10.2083	36.2749	51.7579	74.7941	33.8569	3.45947	50.3193	72.7964	6.66215	57.7461	13.9172	34.7186	80.0673	3.088	40.4332	34.7492	36.0136	136.898	29.6291	1.06346	0	4.15933	43.348	31.1406	51.5319	58.6258	49.0521	42.602	63.8019	34.049	43.5449	19.2041	13.5446	20.691	41.0297	12.1884	24.2641
LUC7L3	11.7964	2.41583	5.76778	8.03e-09	5.2e-07	5.1367	13.6633	4.54946	7.82382	3.3646	3.14687	8.46739	4.73607	6.36118	7.50816	4.54454	2.39763	3.53718	1.06646	3.70388	7.08004	8.53568	5.22259	4.3823	4.32394	4.87261	4.41088	4.78352	1.11818	6.84302	0.934548	2.69377	2.29428	3.41692	5.74299	4.4831	3.554	6.13986	5.25	1.64635	3.23056	2.94895	1.65991	5.02637	3.44839	1.66552	1.73	1.62688	2.66636
ATP8B1	11.3017	2.44615	5.75388	8.72e-09	5.57e-07	5.14604	13.6873	4.55666	4.14795	3.36986	3.15777	8.4819	4.74495	6.37051	7.51909	4.55133	2.40175	3.54282	1.06812	3.70926	7.09022	7.23427	4.35847	4.38948	3.2485	4.88263	4.4179	4.79113	1.12006	4.11362	0.93707	2.69963	2.29921	3.42471	4.79951	3.74427	3.56444	6.15793	5.26412	1.65035	3.23833	2.95744	2.77451	4.31964	1.728	1.66905	1.7346	1.63058	2.67218
POU2F1	30.8027	2.50903	5.58712	2.31e-08	1.31e-06	9.75527	81.4121	11.2032	42.5498	10.6138	44.9193	18.1921	6.35858	3.5818	4.42787	62.7177	8.12215	1.13539	6.23886	2.61986	26.9117	14.8232	1.66521	6.32679	5.34475	3.92272	1.14027	8.04074	4.44559	2.85656	0	2.95829	1.34067	6.53281	13.0415	1.79431	17.4242	14.6576	21.874	2.90852	3.71445	5.36138	4.75122	9.14207	3.24947	3.13146	0.71395	4.112	1.06086
VPS13C	11792.8	3.27225	5.5735	2.5e-08	1.4e-06	2385.24	13466.7	66.5395	1844.98	7496.17	3365.2	15663.6	3725.27	1615.69	3885.47	694.769	7929.6	150.249	632.588	47.9029	2650.89	1745.49	1364.48	1991.37	1376.44	2088.71	2863.44	4053.44	2204.01	2649.45	13.3272	1339.12	1949.48	3517.89	3989.8	1270.25	260.977	38.5598	4158.37	1306.06	81.4364	25.8597	98.1044	6257.98	715.045	1750.08	26.6063	1278.16	1790.05
PPM1B	7.34577	2.60414	5.52786	3.24e-08	1.77e-06	1.96843	9.70195	1.85206	2.71064	2.27864	5.629	13.3485	2.52407	0	2.83227	8.2119	2.50604	0.604833	0	2.70086	1.59288	5.21314	0	3.36338	0	0	0	0	0	2.87185	0	4.57329	0	0	8.96309	0	12.2484	0	2.04778	0	7.0347	0	4.0621	3.77334	0	1.06605	0.774849	1.03627	0
C2orf42	11.2949	3.28432	5.49544	3.9e-08	2.07e-06	0.674934	2.00457	0.937855	0.455028	1.14836	9.13029	1.13083	1.28992	0.904321	0.574291	8.34871	1.27541	0.604129	28.8686	0.914196	0.791741	0.661449	0.867942	1.14618	1.11535	1.03456	1.13313	1.23212	1.14012	2.93929	0	1.06796	0	0	1.2398	8.10361	6.40165	2.04239	0	0	0	0	0.679566	0	1.02495	0.994785	0	22.5171	0
LRRC1	29.677	2.61018	5.45668	4.85e-08	2.48e-06	33.6808	3.51686	5.79115	5.12795	3.82501	39.6667	13.9808	11.7516	3.89686	5.4106	2.12527	2.96708	1.5383	16.4224	15.2796	3.76698	52.0647	35.1842	3.62927	5.79042	2.68055	5.65499	7.62344	11.303	10.4165	8.43752	2.01883	2.02507	3.90272	2.2339	2.57107	3.30482	26.5612	1.78395	11.6755	30.7554	2.13801	1.90166	7.68732	2.04784	0.996202	1.34952	38.5347	2.7064
IL17RB	21.4818	4.87128	5.45599	4.87e-08	2.49e-06	1.24938	3.66222	1.69846	3.28272	2.08713	0.918967	1.03557	1.20022	1.60006	2.06502	2.06153	1.15451	1.09116	2.89584	4.96963	1.41855	1.79742	4.69947	2.06886	1.01901	1.93311	2.0592	3.33308	2.08267	1.36776	1.16057	0.975461	1.23849	2.53046	0	0.833094	0.521735	0	0.936798	1.89131	1.23996	0.760045	0.64077	0.872172	0.943463	2.80061	2.14219	1.83186	1.94337
ZNF692	24.4791	2.1678	5.44642	5.14e-08	2.59e-06	0.575565	1.64079	2.38971	1.79684	2.84875	2.31556	0.973902	1.13642	4.88472	2.29136	1.88962	2.14487	2.57553	3.40793	2.94855	3.27709	1.08055	5.62474	1.91579	1.93308	0.917686	3.853	3.01217	1.87643	1.28239	1.24467	2.98313	3.69055	2.52908	1.17685	2.55631	0	0	0	0.97583	0.652745	218.673	0	0	3.88397	2.82302	0.774161	1.92175	2.86497
PBXIP1	2.02902	3.87945	5.36694	8.01e-08	3.76e-06	0.7101	0	0	0	0	0	3.56791	0	0	0	0	0	0	0	0	0	0	0	0	0	1.02773	0	2.75229	0	0	0	0	0	0	0	0	0.41815	0	0.821888	0	0.578402	0	0	0.77284	0	0	0	0.877453	0
SCAF4	1.44219	4.01678	5.29514	1.19e-07	5.26e-06	0	0	0	0	0	0	0	0	0	0	0	3.88053	0	0	0	0	0	0	0	1.12484	0	0	0	0	0	0	0	0	0	0	0	0	0	0	0	0	1.38589	0	0.850796	0	0	0	0.941279	0
MID1IP1	8.60766	2.54888	5.29287	1.2e-07	5.31e-06	2.66486	3.97243	2.78147	4.11687	1.14111	1.0693	0	1.24481	1.8257	0.576585	3.04139	3.70834	7.75268	1.07309	4.619	3.92989	1.32616	2.63194	3.35182	5.50546	0	2.24487	2.42501	1.1359	0	7.57855	7.7492	2.48006	2.48532	0	3.27078	0	1.8351	0	7.36618	0	11.7621	0	1.65471	1.87679	10.1051	0.666212	2.6917	3.8744
RALGDS	15.1897	2.47945	5.23011	1.69e-07	7.05e-06	11.3824	40.6352	5.36228	2.09678	5.129	4.13676	5.46809	2.71505	2.74917	2.18937	2.52827	1.12413	1.25636	0.939748	5.46656	2.02798	0.998645	2.22495	1.64668	3.17458	0.899562	0	1.08899	4.04826	9.76929	14.849	0	0	0	32.8123	0	30.9156	8.15936	0	0	5.99127	0	17.3023	9.01357	0	1.57554	2.48641	0	0
BCL6	4.36204	2.47393	5.2032	1.96e-07	7.96e-06	2.60056	1.92829	3.63641	0.442204	2.2205	0	0	8.76489	0	0.562968	0	2.44469	2.37198	2.06794	0	0	0.639832	0	1.10209	3.25106	0	1.11621	1.18963	0	1.42387	8.72042	0	0	4.24318	3.80442	2.8017	1.10799	0	0	1.03569	0	0	2.78891	3.71954	1.06561	0	1.55063	1.02761	0
LHPP	12.602	2.31209	4.60918	4.04e-06	9.04e-05	4.47134	9.14348	4.87752	19.5822	3.50525	4.21656	6.39257	3.01762	3.62226	6.62908	1.74957	3.78955	7.09098	8.97727	9.25812	11.77	1.29845	11.3291	3.28159	7.18479	15.6463	16.0851	4.27353	5.39717	1.59044	0	2.55462	2.60198	1.66136	2.12104	0	1.39899	0	1.64027	3.4175	1.91466	0.814402	0	0.86906	4.07568	3.43182	0	0.827046	6.00493
SELENOP	10.6785	6.11468	4.52747	5.97e-06	0.000122779	0	0	0	0	4.03493	0	0	0	0	5.34903	0	0	0	0	0	0	0	1.99781	2.70049	2.56377	0	0	0	0	0	0	0	0	0	0	1.16642	0	0	0	0	0	0	0	0	0	0	0	0	0
FBXW4	4.63579	2.55752	4.5248	6.05e-06	0.000124002	1.88211	3.67968	5.18433	2.13207	0	2.60362	0	0	1.63405	1.57825	0.66549	0	1.1059	4.81014	0	1.5117	2.35808	0.790747	0	1.96505	0	3.02574	4.76074	0	0	0	2.88054	0	0	4.43553	2.10937	1.72494	0	2.28689	1.14053	2.89872	0.80539	0	0	1.15901	3.20651	3.87456	2.16057	1.23853
SPARC	3.5772	3.61459	4.45166	8.52e-06	0.000163195	0	2.14528	0	0.488238	1.22594	0	1.2096	0	0.96148	0	0.80386	12.2362	0	0	0	0	0	0.9301	1.22036	1.17139	1.08821	1.20254	1.31784	1.20682	0	0	0	0	0	0	0	0	0	0	0	0	0	0	0	0	1.10366	0	0	0
TCF12	8021.13	2.77851	4.43105	9.38e-06	0.000176299	699.816	397.013	4183.24	3712.42	437.52	203.495	18050.1	26.0317	1333.01	4016.88	9192.56	201.903	3550.01	4160.85	19.0546	98.0242	3329.06	3166.41	1930.28	2474.95	2175	91.3527	190.121	1888.24	61.6725	97.5497	476.608	2633.07	121.958	677.705	3384.4	29.4203	4040.19	176.298	379.276	9153.9	4894.09	4038.93	1360.61	1645.5	2189.39	3237.11	412.912	142.346
TF	5.53724	3.11465	4.38277	1.17e-05	0.00020938	0	0	1.96638	0.457424	0	1.15532	0	0	0.878983	0.578891	0.774654	1.34075	0	1.06076	0	0.836266	0	0.881334	1.20241	0	0	1.18459	0	0	0	0	2.56495	0	3.24014	0	4.30952	0	6.49753	2.38958	4.8259	0	0	10.2453	0	3.64846	2.35368	1.83656	0	0
TGM2	11.9532	2.07088	4.3721	1.23e-05	0.000218031	7.93813	5.78854	4.57378	5.17743	5.50649	11.479	0	2.55401	4.20286	0.547844	4.4686	0	3.57549	8.18283	1.7702	3.03182	3.84399	0	6.57388	0	0	2.25073	3.51489	9.92909	36.6894	8.90736	0	0	2.7901	1.28572	2.79143	30.9111	7.90034	0	5.23971	0	0.878936	6.37548	17.0262	3.19836	4.24108	0.806386	3.12046	0
TNS1	3.88669	3.17894	4.3608	1.3e-05	0.000227579	0.726826	0	0.94711	0.497	2.26443	1.05649	5.12425	1.56103	0.886142	0.573993	1.68489	0	5.39866	0	0.905318	0.811678	0.816311	0	0	0	0	0	1.52136	4.92389	0	0	1.60433	1.81318	2.73579	0	1.16385	0	0	0	0	0	0	0.702195	0	0	0	0	0	1.05676
TRPS1	9.59385	2.62681	4.33739	1.44e-05	0.000248477	1.09192	3.45018	25.4222	25.8026	3.68801	4.82422	1.07027	1.13698	3.41826	1.87571	3.22003	2.97372	7.98798	2.54738	2.35705	12.7545	1.15089	3.77495	1.88094	1.73104	0	9.56028	2.95022	2.99032	1.25009	0	0.926341	1.18174	0	0	1.5314	0	0	0	1.77318	0.581089	0	0	0	1.75803	0.998472	0	0.98878	3.85638
MZF1	1.85563	2.38517	4.32545	1.52e-05	0.000259609	0	0	0	1.4337	1.19518	0	0	2.69129	0	0.582298	1.52123	1.31886	0	0	0	1.63103	0	0.889532	0	5.56012	0	1.13116	2.55986	0	0	0	0	0	1.30789	0	0	0.500134	0	0	0	0	2.83849	0.626785	0.864759	0.933839	0	0	0	0
ZBTB16	2.64557	2.67494	4.32459	1.53e-05	0.000260164	0	5.70798	0.950702	1.82675	0	1.2522	5.7224	1.31659	0	1.66508	0.716745	0	0	1.00566	0	1.66413	0.623166	0	1.19185	1.08345	1.9478	0	0	1.08536	0	5.22474	0	0	0	3.34231	0	0	0	0	0	0	0	0	1.11783	0	0	0	1.18347	0
ZNF175	330.714	2.31543	4.31317	1.61e-05	0.000271051	225.677	425.154	175.593	333.397	110.339	151.584	163.405	98.6381	3.63736	302.242	199.435	176.265	99.5548	68.9751	69.2052	706.845	61.7273	213.391	160.731	4.31581	218.26	178.672	96.0876	208.275	28.2409	1.06107	34.7956	198.998	34.3235	140.98	49.1056	3.55934	64.351	269.716	91.2947	11.4407	33.629	101.913	2.3598	49.5458	0.871978	1.88318	46.8901	42.0623
ALMS1	3285.3	2.90008	4.30004	1.71e-05	0.000283375	2636.26	4964.74	53.4058	2910.82	71.6841	291.012	282.797	3353.43	54.3504	68.451	47.023	75.1871	36.9627	125.586	123.232	59.7094	3434.76	323.054	49.7875	2165.56	34.1723	42.6677	53.2502	35.6751	2919.92	106.385	316.279	176.222	108.612	509.535	153.099	3770.3	56.5423	67.4912	267.816	440.689	40.6636	386.801	5077.56	1201.19	2351.03	62.8154	186.936	1442.99
FA2H	19.7093	2.4662	4.29824	1.72e-05	0.000284945	5.49265	12.2048	3.83459	2.86224	5.95125	8.2943	1.15571	0	3.76004	0	9.81614	0	0	10.8903	0	1.6561	10.6003	0	1.18711	0	5.02617	0	1.2877	14.9445	95.7947	0	0	0	0	8.57677	2.63744	20.1997	2.90843	0	3.89121	0	1.43485	21.8446	23.9715	0	4.81142	0	3.74114	1.03686
BHLHE41	2.8041	3.55844	4.22691	2.37e-05	0.000366722	3.83093	0	0	0	0	0	1.3032	0	0	0	0	0	0	0	0	0	0	0	0	0	0	3.81537	0	0	0	0	1.38545	0	0	4.72602	2.23945	0	0	0	0	0	0	0	0	0	0	0	2.37978	1.31285
NAA16	12.9274	6.16701	4.20099	2.66e-05	0.000403252	0	0	0	0	0	0	0	0	0	0	0	0	0	0	0	0	1.17726	0	0	0	0	0	0	0	0	1.10366	0	0	1.1713	0	0.757248	0.963685	0	0	0.867948	13.3224	0	0.584439	0	0	0	0	0	0.881872
KATNBL1	7.17922	8.42691	4.10843	3.98e-05	0.000554422	0	0	0	0.74601	0	0	0	0	0	0	0	0	0	0	0	0	0	0	0	0	0	0	0	0	0	0	0	0	0	0	0	1.19624	0	0	0	0.6564	0	0	0	0	0	0	0	0
CLMN	3.53279	2.46064	4.05879	4.93e-05	0.000652953	0.663799	9.58679	1.7876	3.81767	0	1.02656	0	2.56813	0	0	4.36244	3.64527	0	1.01323	0.862433	3.66614	1.26566	0	0	0	1.03149	1.09783	0	0	0	0	0	0	0	1.34959	1.86125	1.19073	9.47543	2.15068	0	0.705299	0	0.728363	2.97243	0	0	0	0	0
CHD9	8.47093	2.87028	4.05694	4.97e-05	0.000657498	1.30694	5.73555	0	2.21233	0	3.21233	41.5062	0	0	4.93856	0	0	1.74301	2.02157	6.88763	0.777688	5.62122	0	6.75957	0	0	1.07418	4.83199	0	0	0	1.15225	0	0	0	1.86705	11.2654	0	0	0	4.09274	0	0	0	0	0	0	3.0024	4.33934
EFHD1	1.98474	2.39519	4.01914	5.84e-05	0.000744941	1.21489	0	0	1.18176	1.03137	0.774738	2.55042	1.18858	0.754619	0	0	0	0	0.915835	0	0	1.11334	0.769968	2.56548	1.3922	1.90287	0	0	0.99553	0	0	0	0	0	0	0	0.534559	0	0	0	0	0	5.21164	0.849066	0	0.950256	0	3.05221	0
ZNF34	3.26662	2.34901	3.90936	9.25e-05	0.00106699	5.64855	0	0	0	1.27448	5.83959	3.6076	5.30298	3.10003	0.651194	1.68636	4.09923	0	1.19925	0	0	4.40451	0	1.24804	0	0	0	0	0	0	0	0	0	0	0	3.34641	6.31718	0.812078	0	0.905872	0	1.24707	0	3.12085	0	0.912714	0	0	0.994041
PABPN1	3377.17	2.90093	3.90193	9.54e-05	0.00109108	162.904	4489.55	41.1729	1699.13	38.6597	3311.7	111.376	53.7232	49.7759	30.3039	56.7431	33.837	17.1232	156.662	2732.33	34.1058	676.792	37.9583	30.4969	620.06	26.5637	33.3141	32.6511	34.3708	136.754	3662.27	1379.37	22.8107	19.0696	26.6645	3985.79	7099.31	11.1423	8.65091	1176.17	8959.18	49.7885	51.0344	112.517	458.678	1014.91	17.9442	836.962	54.703
ZNF611	6.31121	2.15842	3.85029	0.000117978	0.00128707	1.66604	2.03719	0.913298	0.412083	67.0565	3.22371	1.21371	1.24541	0.854829	0.580311	0.734586	1.18061	0.600627	1.09423	3.78081	3.84522	0.622965	0.782643	2.79866	1.13739	1.08872	2.89324	1.23426	1.16208	8.39842	0	0.969925	1.32102	0	0	1.62927	0	0	0	3.54706	0	0	0	0	1.00803	1.84208	0	6.20312	0
RBM48	2422.65	3.89249	3.84204	0.000122018	0.00132239	23.8218	5425.85	1312.16	15.5906	33.9253	32.4207	227.894	15.6125	81.7181	202.784	304.073	31.1583	34.4692	212.133	15.4368	16.2252	40.1848	356.182	181.742	54.5455	260.035	22.8482	30.093	207.154	27.0659	72.532	23.9948	116.347	27.1039	25.3128	900.753	41.4796	17.1311	20.1124	30.9369	179.606	58.0554	2351.78	26.6528	26.6172	452.994	1489.9	21.7377	21.6701
ZNF160	4.86987	2.35492	3.81342	0.000137056	0.00144161	1.31846	0	0	0	0	8.80642	1.11926	23.8816	0	1.06636	0	1.29642	1.70221	5.94033	0	0	0.603191	0.811107	1.1465	0	0	0	0	0	1.44292	4.19559	0	0	0	0	1.97116	0	11.3519	12.6048	1.06593	0	0	0	0	1.08887	3.02206	5.11318	2.03662	0
TJAP1	2.91325	5.85369	3.80322	0.000142828	0.00148948	0	0	0	0.440399	0	0	0	0	0.849758	0	0	1.23747	0.600229	1.02367	0.887568	0	0	0	1.11275	0	0	0	0	0	0	0	0	0	0	0	0	0	0	0	0	0	0	0	0	0	0	0	0	0
QKI	4.01129	3.09845	3.78026	0.000156664	0.00160106	6.08333	1.48594	0	0	1.73902	1.6599	0	0	0	0	1.37144	0	0	1.60315	1.16922	2.85966	1.49251	0	0	2.13063	0	1.73191	0	0	0	0	1.74234	0	0	0	0	0	0	1.19726	0	4.77679	0	5.89255	0	1.94657	3.70371	0	0	0.678964
CHST3	13.701	2.74429	3.76494	0.000166592	0.00167651	0.716976	2.1032	1.00098	13.0108	0	0	6.00693	0	14.2175	0	16.8557	0	0	1.12669	0	0.877599	4.93177	0	21.0146	2.31864	1.05426	7.0375	0	0	1.54658	0	0	0	0	0	0	0	0	33.2913	10.9851	0	0	24.6606	0	5.58555	0	0	12.7556	0
SAFB2	9.48868	4.27904	3.73089	0.000190805	0.00186301	0	0	0	0	0	0	0	0	0.895562	0	0.777854	0	0	1.0914	0	0.832036	0.678767	0	1.17217	1.19946	4.00468	3.34371	0	0	0	0	0	0	0	0	0	0	19.0113	0	0	0	0	0	0	9.81765	0	0	7.37973	0
RUBCN	5.11985	2.32654	3.68692	0.000226981	0.00212837	4.07488	0	3.73562	1.83462	0	3.13949	0	2.63701	7.13199	0	1.5045	2.591	0	4.27595	4.57103	2.39961	3.30006	4.35686	3.48131	2.21377	0	5.65452	2.49092	3.41814	0	0	2.28926	2.88745	0	0	1.92471	0	6.77453	0	0	0	0	0	0	0	6.31003	0	3.11727	1.12791
DOCK4	33.0552	9.47458	3.65736	0.000254822	0.00233222	0	0	0	0.391047	1.98353	0	0	0	0	0	0	0	0	0	0.776154	0	0	0	0	0	0	0	0	0	0	2.1708	0	0	0	0	0	0.478635	0	0	0	0	0	0	0	0	0	0	0	0
CCP110	7.58534	3.02148	3.62115	0.0002933	0.00260195	0.616377	0	0	0.412484	0	0	0	0	0	0	1.40144	0	0.55542	11.5992	0.839442	0	7.26621	0	1.03219	5.144	0	0	0	0	0	0	0.959018	0	0	0	0	0	0	0	0	14.8469	0	23.7815	3.28975	0	0	0	0.903963	1.89864
MAPK1	8752.38	3.89564	3.60863	0.000307812	0.00269781	12.8804	12443.2	1160.42	10.1655	23.6141	19.7981	335.847	22.1169	24.7823	3684.77	3363.07	21.092	1108.65	1624.14	13.3759	15.305	800.886	1163.4	1421.88	498.534	2337.71	37.8031	22.6751	991.342	28.4998	16.4186	16.7937	1275.84	32.1102	24.5353	2793.55	7.9445	1097.85	35.3333	23.4815	6703.18	4885.32	1731.07	15.8287	16.5466	3400.3	2046.82	17.2218	19.9316
FCHSD2	2.68422	2.72783	3.57423	0.000351257	0.0029866	0.862016	9.17809	1.35948	2.23348	0	0	7.46168	0	0	0	0	1.74755	0.920157	0	1.58417	0	0	0	0	0	0	0	0	0	0	0	0	0	0	0	0.945193	0	0	0	0	0	0	3.64198	2.2738	2.23221	1.02056	0	0	0
RANBP9	136.088	-2.65091	0.408857	-6.91204	4.78e-12	28.0412	19.2998	124.91	1607.81	435.423	156.685	7.48832	28.5423	796.089	525.396	465.382	97.1643	880.676	73.2714	66.4127	1096.43	29.8405	1984.43	88.3517	32.6938	7.22526	71.7254	164.587	29.7097	10.8594	82.69	249.559	326.595	146.935	40.5647	61.5396	19.9644	1.66692	35.0911	45.1174	50.0498	67.8354	25.215	6.73279	190.739	79.6826	48.7712	64.0209	105.795
SAE1	120.144	-3.2371	0.364592	-6.46034	1.04e-10	7.05253	5.09272	14.7881	7300.63	7.82632	3.63967	1.11195	13.8213	14.528	22.9793	25.3143	8.06929	129.042	102.276	50.3053	109.64	6.25254	57.5551	55.7855	56.8536	163.931	74.8614	32.6306	65.8272	5.16219	33.3741	26.1502	38.2515	17.9925	35.1718	15.4826	9.96707	3.72468	259.06	16.5095	12.0144	107.565	16.3225	116.037	85.4377	46.5266	115.306	54.5762	49.4389
ACTR2	7.33151	-2.16014	0.435106	-4.84373	1.27e-06	3.49782	0	10.8038	4.85062	7.25217	3.25691	0	1.31296	11.5258	3.63163	3.21184	2.60887	19.4587	16.8941	1.94917	5.01818	0	19.4067	7.07083	6.9763	8.45656	2.37154	10.2463	14.3304	1.50234	0	12.9446	7.6515	17.7957	6.7064	16.6588	2.36065	1.84277	6.16209	5.56363	181.314	5.56844	2.45435	9.97086	23.8943	9.33167	2.67694	1.82529	17.6885
ATP6AP2	2.10792	-2.18126	0.449615	-4.54018	5.62e-06	2.04084	2.07399	0.968361	2.91183	1.19892	2.71011	0	1.2814	0	3.02612	0	0	7.43362	6.73697	0.964501	0.840441	4.1346	4.60683	0	6.77667	3.02933	3.49257	3.86461	1.17297	0	0	7.24848	5.30385	9.14337	3.37489	1.70738	3.74157	1.8047	5.28952	3.76718	0	4.08186	7.47422	3.33903	5.8484	7.58632	0	0	7.12004
OLFM1	2.54473	-2.52674	0.503551	-4.49495	6.96e-06	0	2.07781	3.00097	1.54455	6.24647	5.67899	0	0	8.04563	6.254	3.21151	4.04618	8.26347	3.42112	2.94126	15.3318	1.39474	3.80733	0	1.12318	0	3.50487	10.8325	7.10587	0	0	6.42841	2.74749	6.6336	3.25546	13.2915	0.862119	0	0	3.57322	2.90922	0	0	0	6.59104	8.75347	0	8.73094	7.82852
POLR3C	36.8442	-6.62086	0.982632	-4.4381	9.08e-06	1.29357	0	1.79568	0	0	0	0	0	1.80615	0	1.49059	0	2.31548	0	0	0	0	0	0	0	0	0	0	0	5.10219	0	0	1.72504	0	0	2.63499	0.346672	5.77005	382.869	101.157	13.1039	975.479	45.5347	49.396	33.1747	9.98647	625.904	0.643402	0.787712
B3GNT2	1.58773	-2.44356	0.615564	-4.14838	3.35e-05	0	3.66022	0.970252	0.526495	0	0	0	0	0	1.10459	2.04449	2.44278	1.95357	0.995368	0.855005	7.42835	1.23634	1.83705	0	1.08199	1.82648	0	1.25601	0	0	0	10.2726	7.27026	1.31414	0	6.02959	0	0.943106	1.55453	2.14893	12.354	0	0	2.89964	6.28752	15.602	0	7.64823	10.3
GNB5	43.3047	-3.34231	0.513478	-4.12036	3.78e-05	1.4312	19.2418	65.0127	307.494	124.696	209.333	8.9771	2.58944	201.424	182.945	235.253	20.6672	181.062	41.618	112.148	215.588	49.8745	276.951	13.0815	50.8329	1.46042	90.4123	51.0852	12.4549	3.11328	0.851838	137.302	88.8227	31.139	0.885546	141.755	0.352237	0	1.40034	11.7321	21.5887	1.06377	0.519242	2.38676	235.446	66.8761	1.06282	41.9914	58.7838
AFG3L2	0.752089	-3.11207	0.540358	-4.00715	6.15e-05	0.704307	0	0	0	1.27193	1.24707	2.36947	1.3132	0	1.92164	0.82149	1.36006	1.92579	0	2.00508	0.916563	0.712435	0	1.24737	0	0	0	2.73937	4.83607	1.48212	0	5.1602	0	2.55209	0	1.60793	3.33488	0	1.64989	0.867594	1.70927	0	0	0.768753	2.76879	0.865538	1.8019	1.71552	0.957581
CKAP4	0.954651	-2.81681	0.575775	-3.88505	0.00010231	0.702004	0	0	2.66281	1.27756	1.18125	0	1.28987	0	2.60572	0.839195	0	6.48869	7.11554	0	1.84469	1.45479	2.98407	3.73443	3.46998	0	0	1.37616	0	4.42586	0	3.00519	0	0	0	1.56673	1.97709	0	0	3.36647	3.84975	0	0	1.48003	3.62127	3.37401	0	0.839468	6.54415
CSNK1D	2.22512	-2.23795	0.624164	-3.83261	0.000126789	6.01476	2.89296	3.82124	1.5434	2.56638	1.51107	2.6042	0	1.50389	2.44337	0	2.80736	3.03457	0	0	6.59383	4.48847	1.32539	1.53448	0	10.3318	0	5.21561	2.93567	1.78754	0	2.20654	0	23.043	0	20.706	0	0	0	0.434033	10.9056	0	0	3.35537	0	5.12363	0	1.96703	0
CD55	1.06547	-2.62624	0.648244	-3.76761	0.000164821	0	0	5.51089	2.71856	3.07024	0.847114	0	1.52413	0	1.55551	3.11903	0	2.6648	0	1.25873	2.93	0.906798	2.60854	0	3.04737	1.27712	3.06249	0	0	1.7942	0	0	0	0	0	1.3899	0.509798	0	7.84624	1.56037	2.32567	13.5676	0	0.44917	0.499471	0	0.70545	0	0
TOR1A	1.21836	-3.4668	0.677907	-3.74756	0.000178564	2.23113	3.07563	0.792777	1.21573	2.76358	0	0	0	1.49002	0	2.27379	0	2.00559	2.5028	1.40971	0	0.506759	6.51671	0	0	2.89181	0.901634	0	0	0	0	19.6711	0	0	0	9.99669	0	0	2.96392	1.60325	0	4.08894	0	0	3.50257	4.42834	0	1.66429	6.83072
ENSA	1.35777	-2.0009	0.590657	-3.72191	0.000197724	0	1.04314	0	4.30453	0.299896	0	3.79693	0.29631	2.35057	1.73836	1.61784	3.09196	0	2.66277	1.96219	1.88492	1.44377	3.93941	0	9.73782	0	4.93512	3.59808	5.08562	0	0	2.91185	0	3.54767	0	2.35036	0	0	0.161291	7.09924	5.10545	0	1.08803	4.19709	2.36782	0	0.122617	0.186544	0
ALAS1	1.21157	-2.26561	0.562884	-3.71953	0.000199594	2.05316	0	0.953903	0	7.09296	2.63817	0	1.29636	2.8562	2.36709	0	0	3.67089	3.33038	0.945477	5.70553	0.678194	5.37654	3.48416	0	0	1.14958	1.26211	2.34239	1.47657	0	11.2619	5.29254	3.93419	3.51899	0.854531	0	0	0	1.9159	0	0	0	0	0.966342	4.78907	0.687517	2.78076	4.05732
SHANK2	4.39056	-3.78131	0.748584	-3.67994	0.000233286	0	0	3.20429	1.437	1.9637	0.933258	0	0	0	0	0	0	2.06592	0	1.61014	0	1.15996	0	0	1.94908	0	0	0	1.99179	0	0	0	0	0	2.98461	0	0.309309	1.93057	44.3383	9.23772	3.62842	101.141	3.82577	2.17641	10.697	1.99611	69.9985	1.19595	0.736282
PLCH1	0.96194	-2.59566	0.623772	-3.54928	0.000386279	0.690937	0	0.94502	0.47205	2.37323	0	0	0	1.77574	1.11493	0	1.3567	0.60029	1.03173	0.865292	15.7898	0	4.3235	1.20742	0	0	2.18887	1.30337	0	0	0	1.21048	0	1.4722	0	5.48104	0	0	0	0.992465	2.53582	0	1.94451	0	5.09662	4.72932	0.683451	0.950525	5.35463
TBC1D9	0.696686	-3.56095	0.662768	-3.54186	0.000397312	0.677551	0	0.914003	0	1.13666	2.39995	0	0	0.872855	0.552055	2.18455	2.56862	1.74464	1.03916	0.876228	5.43141	1.28384	0.836954	1.14626	0	3.12556	0	0	0	0	0	5.69249	2.89446	2.92385	0	2.82469	0	0	0	0	0	0	0	0	3.16802	1.02942	0	1.02014	6.62802
NNT	1.47945	-2.3558	0.596313	-3.51461	0.000440403	0.698667	4.23211	3.96693	1.51019	4.91826	1.21753	0	0	2.98075	8.11681	0.811654	3.95977	7.58534	2.29487	4.9604	4.33019	1.40883	3.78412	2.41046	0	3.12544	5.92336	2.63698	0	1.4869	0	0	0	3.76654	0	8.93256	0	0	0	4.47973	2.33159	0	0	0	2.80151	0	0	0.878648	0.965786
RBFOX2	1.66187	-3.24114	0.580089	-3.45922	0.00054175	3.33216	0	2.17674	1.21697	0	6.82585	0	0	2.93845	0	3.83968	1.28158	5.21897	0	0.929731	39.8117	3.5252	2.06069	0	0	6.17445	5.95274	2.81783	1.1501	0	1.53098	3.95744	0.888723	1.03554	0	1.35752	0	0	0	3.19318	1.01985	0	1.51274	2.15435	1.83579	8.45236	0	0.92076	0.892804
OPN3	28.5638	-6.48415	1.23045	-3.4142	0.000639703	0	0	0	0	0	0	0	0	0	1.01312	0	0	0	0	1.54181	0	0	0	0	2.02357	0	0	0	0	0	0	0	0	0	0	1.45434	0.400074	0.796171	215.982	84.6398	2.08585	700.85	31.6269	28.1996	43.2107	2.96352	698.11	0.84217	0.907334
MTCH2	0.923683	-2.47025	0.587534	-3.40767	0.000655209	0	0	0	1.00491	2.48902	0	0	0	2.97886	2.43766	1.57924	1.35568	2.47731	0	5.75362	0	2.77124	2.79232	1.2342	1.13021	0	0	0	1.19232	0	0	2.10222	0	0	0	5.75262	0.931703	0	3.63584	0.905855	2.34008	0	2.9598	2.50169	4.6381	0.881559	0	2.61628	2.90655
FUCA1	2.86179	-2.1654	0.617457	-3.40325	0.00066589	1.42323	1.34129	1.36692	2.74871	4.30594	2.13665	0.818747	0	0	1.62662	1.98465	0.945247	1.73269	0	3.43168	0.601294	0	0.619953	0.854353	0	0	0	0	3.01694	1.96072	0	4.59227	5.75307	0	0	0	0.823888	0	4.14391	3.36231	1.07387	51.5921	0.797517	10.1627	0	0	40.3779	5.54017	0
ARIH1	41.2329	-6.57736	0.784055	-3.3827	0.000717767	0	0	0	3.26391	1.68512	0	0	0	1.50252	0.933774	1.12509	0	0	1.67026	0	0	0	3.12027	1.78869	1.70373	0	0	0	1.59335	0	0	0	0	0	0	0	2.75429	5.084	340.235	137.382	5.18552	1119.64	20.7366	16.1782	43.1759	4.12166	855.857	1.77801	0
MOB4	0.667733	-2.76065	0.605167	-3.38073	0.00072293	1.36167	0	1.87691	0	1.17379	1.24746	0	0	1.68397	1.13635	0.728955	0	3.00673	0	0.784462	0	0	0	1.19674	1.98568	3.97306	0	0	0	1.4861	3.20676	3.57042	0	3.8278	0	0.962286	3.15998	0	1.02998	1.04901	4.02018	0	0.542688	0.739514	0	0	0	2.01388	2.26176
TRAF3IP1	1.06583	-2.75213	0.664398	-3.38077	0.000722836	0.707313	0	1.02049	2.10835	0	0	2.31317	0	4.2564	3.23083	0	0	1.94477	1.19337	3.11138	1.79882	2.20757	2.97468	1.21965	0	0	2.4379	2.69153	9.94184	0	0	4.60514	0	1.15304	0	2.22885	0	0	0	0.807404	0	0	0	0	3.46388	9.90223	0	0	4.46472
FBXO9	0.827121	-2.60618	0.623235	-3.36163	0.000774841	0	0	1.83639	2.57771	2.21467	0	1.12882	0	3.32974	0	0.742737	1.22999	5.96307	3.04298	0.87978	0	1.91247	2.50738	0	4.44939	0	0	2.35666	0	0	0	2.1581	2.7222	2.78547	0	0.934122	0	0	0	1.05247	2.84792	1.78147	0	0	5.35138	1.05864	0	2.09213	4.26059
GBE1	1.47577	-2.19993	0.640669	-3.34898	0.000811107	2.06467	0	1.90696	0.470811	4.71622	0	0	0	4.65271	0.581022	0.758823	0	8.49626	1.08453	2.75641	0	0	4.43202	3.53066	2.22435	0	1.13731	3.81657	0	0	0	6.65905	5.76287	4.24281	0	9.02882	0	0	0.999199	0	21.474	0	0	0.928715	4.07497	0	2.18643	1.94161	0
TIMM10	1.95265	-2.23105	0.623596	-3.31202	0.000926235	0	0	0.697352	1.35819	0.82685	1.29524	0	0	1.27609	2.85218	2.48998	0	1.75263	0	0	2.40048	0.452825	2.49427	0	0	0	0.801889	0.959712	1.60407	0	0	8.96012	13.3445	0	1.755	12.7146	2.79813	0	0	9.99185	9.65813	3.7637	0	1.23649	16.3345	8.7322	0	5.64475	15.2038
GHITM	0.873689	-2.35892	0.638153	-3.305	0.000949768	0.70029	4.20416	1.02257	1.57037	0	2.64703	2.38806	0	3.18304	2.60052	1.64056	0	0.644417	1.19551	1.00203	9.24136	1.46567	0	0	0	0	1.21674	2.77421	3.74684	0	0	10.0808	0	0	0	0	1.57122	0	0	0	0.558992	1.74861	0	0	0.909136	0.821003	0	1.65485	0.917312
TMEM97	28.1588	-7.21405	1.3251	-3.29635	0.00097951	0	0	0	1.01095	0	0	0	0	0	0	0	0	0	0	0	0	0	0	0	0	1.8997	0	0	0	0	0	0	0	0	0	0	0.758317	2.36206	170.262	126.883	8.89561	844.657	8.37768	16.7033	22.2887	5.10653	476.403	0	1.7198
MCAT	9.07634	-5.53125	1.09987	-3.23211	0.00122881	0	0	1.83785	0.906626	0	0	0	0	0	0	1.31847	1.86056	0	1.94776	0	1.30285	0	0	0	0	0	0	0	0	0	0	0	3.27889	0	0	0	0	1.35336	94.2004	35.3856	2.216	190.282	19.5341	19.1739	9.99426	1.52651	196.807	0.658513	0
GLS	2.29129	-3.55894	0.876091	-3.20578	0.00134698	8.54391	2.07823	39.4112	0.962035	1.21005	0	0	0	0	0	0	1.33448	0	1.12415	0	0	4.15149	0	1.18924	5.82985	0	1.1683	2.57675	0	3.05082	0	0	0	0	0	0	0	0	0.920216	0	16.9706	0	30.2128	3.45129	0	32.4891	0	0	1.01063
GNB1	4.00981	-2.13759	0.675663	-3.16489	0.00155141	0	22.2949	6.60707	0.464989	12.8931	10.7086	0	2.63787	10.0073	3.99034	8.1751	0	0	21.3942	0.904888	41.8239	0	11.2628	1.16761	0	5.07824	0	16.37	4.55037	0	13.412	22.1435	0	0	0	5.1705	0	9.78633	0	0	1.87076	0	0	0	6.73891	0	3.51242	0	35.3798
BZW2	0.829517	-3.26335	0.696179	-3.12502	0.00177793	0	0	0	0	0	1.12508	0	1.28073	1.66144	0	1.41581	1.24795	1.15566	0	1.69378	3.91773	1.22241	0	3.34867	1.03759	0	4.30638	1.20104	1.05807	1.41504	0	3.67069	0	4.62259	0	0	3.53317	0	0	1.08799	1.44423	0	9.91957	0	0	0	0	2.10835	0
NDUFAF4	0.816707	-3.76165	0.866448	-3.11153	0.00186123	0	0	0	0.49507	0	5.78629	0	0	1.89404	0	0	0	0	0	2.78843	0	0	0	1.21795	2.19083	0	0	0	0	0	0	4.46419	10.0443	0	0	1.7447	3.31397	0	0	0.945461	9.21736	2.03131	0	0	4.86246	3.74247	0	3.66852	7.16114
SLC25A6	1.47953	-2.83018	0.787649	-3.10665	0.00189221	0	0	1.61749	0	0	0	0	2.2891	12.6147	0	0.851965	2.86156	1.80728	2.20712	0	0	3.73083	0	0.662876	0	0	2.05413	0	0	0	0	39.9461	2.28926	0.7571	0	0	2.21427	0	0	0.55995	0	1.71345	0	2.06016	6.89215	18.2058	0	0	8.97149
GSS	0.890497	-2.82365	0.744427	-3.10571	0.00189826	0.681236	0	0.929819	1.35379	1.15001	0	0	0	0	0.572055	0	2.55415	2.97183	1.0789	1.83144	0	0	4.32047	5.7097	1.11743	0	1.13171	0	0	0	0	8.77836	0	0	0	4.65624	0	0	0	0	0	9.0607	0	0	5.25645	0	0.785357	1.02023	3.31134
XIAP	0.679282	-2.89441	0.667611	-3.08598	0.00202882	2.05357	0	1.32353	0.703131	0	0	0	0	1.16484	0.719145	0	0	0.853328	1.35008	2.19081	0	0	0	0	0	0	1.41585	1.59912	2.7101	0	0	6.14988	4.28532	2.85192	0	3.9012	0	0	0.59687	2.18984	0	0	0	1.31327	1.58778	1.99171	0	1.6598	2.43849
APLP2	21.3792	-6.54074	1.38261	-3.07344	0.00211607	0	0	0	0	3.73479	0	0	0	0	0	0	0	0	1.77615	0	1.39577	0	0	0	0	0	0	0	0	0	0	0	0	0	0	0	0.394637	0.78535	190.551	56.4327	4.115	583.827	15.5985	29.2072	36.994	0.974415	380.626	0	0
ILF3	0.751377	-3.58702	0.72525	-3.04286	0.00234341	0	0	1.59889	0	0	0	0.94976	3.26549	0	0	1.17977	0	0	0	1.44438	2.11971	0	0.72947	0.987999	0	0	2.75967	1.08937	0.913908	0	0	11.646	8.40758	0	0	3.50691	0	0	1.27533	0	0	0	1.57781	1.09478	3.77861	2.1864	0	1.15159	1.34179
INPP4A	7.57625	-2.17273	0.735464	-3.03147	0.00243368	0.683706	0	4.88378	0	0	16.7174	0	1.31678	20.0063	0.607657	11.6579	33.3583	0.622837	1.11038	49.5717	0.864009	33.0516	0.921972	0	88.7261	0.992394	3.44448	0	39.4808	1.46514	0	18.1998	0	29.6907	0	0.853908	0	0	27.8236	0	0.609071	0	0.619332	43.0958	4.78745	1.84993	0	62.4525	1.00488
ARHGDIG	23.3885	-6.42581	1.22477	-3.00564	0.0026502	0	0	5.96519	0.98089	0	0	0	0	0	0	0	0	0	0	0	0	2.56798	0	0	0	0	0	0	0	0	0	0	0	0	0	0.668659	0.735765	0.763939	157.871	82.5736	2.39752	670.374	13.5476	15.5583	11.5338	0.825777	450.018	0	0
STS	0.986237	-2.66957	0.781383	-2.92347	0.00346155	2.38569	0	0	0.431812	0	0	0	0	0	1.04276	0.647593	2.4003	0.539875	0	0	7.69183	1.13966	0	0	0	1.61673	0	0	0	0	0	4.75143	0	10.5955	4.55637	6.36506	0	0	0	5.61128	0	0	0	0.979534	4.60054	12.8286	0	0	2.46637
MDH2	0.763573	-3.17199	0.779605	-2.90436	0.00368004	0	0	0	0	0	1.2448	0.911952	0	2.13028	1.33336	0	0	0.488081	0.80511	1.34108	8.03693	0	0	0.936507	0	0	0	2.07997	0.843776	0	0	8.61119	4.27494	0	0	2.4439	0	0	1.31876	0	12.6573	0	0	2.37667	1.42713	1.19888	0	1.35623	0
AFDN	1.50277	-2.99358	0.855985	-2.89692	0.00376842	0	5.35376	0	0	0	0	5.19282	0	0	1.04668	0	0	2.71963	5.73624	0	2.26323	1.72388	3.1411	0	0	0	0	0	0	1.29477	28.6744	8.62561	0	10.2562	0	6.34135	0	0	0	5.66851	0	9.22039	5.77169	0	0	0	0	0	0
MYH10	33.8112	-7.02559	1.52202	-2.87303	0.00406561	0	0	0	0	0	0	0	0	0	0	0	0	0	0	0	0	0	0	0	0	0	0	0	0	0	0	0	0	0	0	0.816602	0.429744	8.0468	169.406	116.428	6.16148	965.291	26.5771	49.1373	23.6045	5.54666	655.998	0	1.02297
NDUFA9	4.72015	-4.20648	0.837741	-2.82348	0.00475049	0	0	1.46789	0.789949	0	1.39251	0	0	1.36288	0	3.08827	0	0.946401	1.46677	0	0	2.73281	1.38963	0	0	0	0	0	0	0	0	0	0.785653	0	0	0	0	0	39.34	13.4064	1.27434	117.855	4.60055	4.59423	12.6186	4.02344	71.7045	2.05808	0
OSBP	11.5302	-5.72891	1.36438	-2.80062	0.00510039	0	0	1.7168	0	1.91293	0	0	3.79848	0	0	0	0	0	0	0	0	0	0	0	0	4.77431	0	0	0	0	0	0	0	0	0	0	0.635266	2.63836	97.773	31.7586	0.828014	314.266	6.08248	6.15688	18.6719	0	214.933	0	0
PAFAH1B1	132.079	-2.37757	0.757586	-2.74529	0.00604579	0.739076	0	362.412	334.132	224.223	419.435	4.82104	1.31187	231.676	327.664	319.259	69.6145	539.605	68.0353	198.212	176.869	0.84441	365.368	7.9582	196.593	0	342.524	238.926	0	0	0.845152	244.67	247.638	225.361	0	768.511	0.328215	0	2.06498	286.592	444.341	3.0448	0.529943	0.660142	782.93	636.842	4.56392	527.123	479.552
GOLT1B	5.53067	-4.03929	2.10282	-2.73273	0.00628118	0	0	0	0	0	0	0	0	0	0	0	0	0	0	0	18.3403	0	16.9367	0	0	0	0	0	0	0	0	17.654	85.0284	20.3761	0	0	0	0	0	0	0	0	0	0	139.207	75.3932	0	58.261	40.6155
UTP11	1.13148	-3.34733	0.86275	-2.68414	0.00727166	8.56475	0	0	0.153345	0.48789	0.425387	0.506228	0.576768	10.3308	5.98943	7.25948	0.552405	0.206632	0	9.3973	0	0	0	0	0	0	0.387537	0	0	0	0	0.417504	0.529362	0	0	0	0	0	0	0	0	15.5748	4.74425	0	0.390062	8.46023	0	0	0
UCHL5	19.6184	-6.47023	1.67924	-2.64287	0.00822067	0	0	0	0	0	0	0	0	0	0	0	0	0	0	0	0	0	0	0	0	0	0	0	0	0	0	0	0	0	0	0	2.17364	3.611	139.327	73.6267	3.39979	576.443	12.167	9.19267	15.3332	0	343.497	0	0
RAB14	0.58214	-3.16034	0.771229	-2.64291	0.00821976	0	3.8731	1.78141	1.74239	4.39999	0	1.09013	0	0.862998	1.10704	0.730466	0	0.574922	3.08369	1.76033	6.11474	0.638211	0	0	0	0	1.08983	1.17806	0	0	0	0	0	0	0	0.913735	0	0	0	0	0	0	0	0	1.03494	0	0	11.9934	1.07645
ATP6V1A	12.9748	-8.01169	1.59962	-2.58253	0.00980777	0	0	0	0	0	0	0	0	0	0	0	0	1.35663	0	0	0	0	0	0	2.44069	0	0	0	0	0	0	0	0	0	0	0	0.778601	0	89.5227	51.6342	1.52226	349.216	7.45487	8.23206	12.9681	2.62156	286.054	0	0
PGK1	0.577098	-3.67788	0.791946	-2.58233	0.00981348	0.669847	0	0.915714	0	1.15598	0	1.16696	2.67258	0	0	0.704324	0	1.7519	1.00883	0	0	0.615967	0.845873	0	0	5.76117	0	1.27386	0	0	0	0	0	1.48123	8.87051	0	1.03349	0	0	0	3.38851	0	2.07656	0.943069	0	0	3.0129	0	0
ATP6V1C1	0.809647	-2.48502	0.852758	-2.52425	0.0115944	1.16233	0	0.855502	1.69956	2.08703	0	2.91568	1.07148	0	0	0.693261	0	0	0	0.853568	9.00787	0	0	0	0	0	0	0	7.27201	0	0	0	2.01688	2.9525	2.41015	0	0	0	0.632259	0	14.4218	0	0	0	0	0	0	6.42001	0.729575
DNAJC10	12.9337	-5.84904	1.57178	-2.48804	0.0128449	0	0	0	0	0	0	0	0	0	0	0	0	0	0	0	0	0	0	0	0	0	0	0	0	0	0	0	0	0	0	0.787413	1.73287	0	111.853	44.9773	2.82332	339.781	8.56177	20.6117	25.6024	4.27872	233.798	0	0
IMPAD1	11.0239	-2.81448	-8.07758	6.61e-16	1.14e-13	13.2902	13.517	11.7027	26.9176	8.26639	15.3641	10.5358	14.967	11.9447	7.83737	9.47192	32.8237	19.6565	7.47885	43.4524	15.1229	12.0694	23.5633	11.1036	33.8191	11.3172	17.7158	10.2547	26.0221	8.54603	16.2209	34.317	38.4342	6.83764	23.5778	17.1069	13.2962	20.0446	15.464	11.2411	25.8632	17.0232	12.6715	20.1494	24.7583	12.4266	11.1727	31.208	0
C20orf27	8.00358	-3.98872	-7.95142	1.84e-15	2.75e-13	0	6.73618	11.3293	7.08358	9.7646	11.4214	1.3116	18.5738	20.0061	12.4914	8.99248	11.6761	30.6524	29.2483	69.5843	4.74913	15.2483	8.12894	3.42296	0	4.6317	8.76177	15.2407	2.99349	1.13125	20.8521	15.2897	16.5674	11.5398	29.239	1.97648	0	0	16.0203	19.666	4.32861	0.640864	4.27687	38.2586	39.318	2.77137	24.7198	52.0438	0
ELP3	7.63549	-2.7968	-7.92261	2.33e-15	3.41e-13	23.7539	9.71611	13.8866	10.9048	25.0956	28.217	20.6083	6.03926	14.5847	9.75915	6.36892	10.0318	11.8342	12.7712	16.9501	5.72243	6.85354	11.4468	5.63723	17.3381	10.1442	7.35579	8.23984	6.45559	12.3702	22.8231	4.40334	6.0594	1.72404	11.2491	19.2528	38.1882	8.05634	6.93872	13.9431	8.06153	7.33553	12.6639	12.4	15.3514	15.8017	16.6361	5.84952	0
SLC25A36	4.12616	-3.87585	-7.86865	3.58e-15	5.14e-13	7.90627	1.83077	3.55326	4.51563	11.3234	6.73508	1.31784	2.57002	33.1842	3.67603	3.75394	12.8048	7.25827	18.6213	4.56166	16.6537	6.73479	4.4867	1.0935	2.10548	2.20038	3.60894	10.1339	2.98219	0	8.17033	6.54229	8.00206	2.56653	37.3324	0	0	2.00163	10.9277	7.7062	0	5.42961	9.34169	8.81972	1.92983	1.51252	20.9373	6.06421	0
ATXN7L3B	2.57069	-3.76584	-7.84836	4.22e-15	6e-13	11.6878	3.60928	3.49503	4.40958	1.9532	2.18026	3.77088	9.48657	1.10761	3.7071	6.05469	5.2313	11.4112	2.67743	2.25188	15.4539	1.68117	3.26122	4.36112	0	9.95585	2.3448	7.77416	10.1499	1.22743	6.18828	1.30925	1.34261	0	3.56441	2.22274	2.16815	0.995053	4.04066	4.65769	1.63161	2.05121	1.86732	3.04935	4.03771	2.29842	2.96574	7.29961	0
BRF2	2.09831	-3.60402	-7.80222	6.08e-15	8.59e-13	7.14359	5.45415	2.27021	4.01841	1.19388	3.60976	2.651	5.91914	1.45217	1.91815	6.98391	7.14137	0	3.53737	3.86719	3.33934	4.3073	1.2933	5.39514	2.33248	1.35571	1.42771	2.7864	6.24661	0	0.906309	2.32745	0	6.87463	2.23681	5.12735	4.13497	4.81305	1.61555	5.81268	1.07983	7.23539	5.42055	0.885982	5.08083	2.11712	4.14318	2.7499	0
SLC39A9	21.884	-3.27542	-7.75729	8.68e-15	1.21e-12	41.0014	35.5615	78.0994	39.563	53.6702	7.01897	25.9056	29.3956	10.0728	69.9116	25.4388	31.878	48.2855	9.34413	11.4396	241.601	11.7925	44.1231	56.3545	41.859	25.967	15.5346	18.2117	21.8001	17.5651	19.5359	25.712	10.5067	47.0123	52.2977	51.5611	29.3776	36.225	49.3536	21.4369	22.6698	64.1666	35.0254	28.9848	19.697	17.8906	13.5994	16.0723	0
HMCES	3.28305	-3.65156	-7.75654	8.73e-15	1.21e-12	6.48378	10.3896	6.7229	2.09988	9.34001	1.2237	12.0084	2.52443	3.86374	15.956	1.13662	6.51854	7.44284	4.27461	7.48458	21.8755	3.63859	6.49532	4.34199	14.7634	1.05479	3.86535	3.24408	1.41181	1.30976	8.94682	2.54628	1.49814	1.18115	12.5564	5.94428	1.00044	5.39251	5.67634	11.7907	0	10.1779	6.01772	1.94592	2.87049	0.713817	3.69318	3.95194	0
SMYD2	32.2414	-3.89387	-7.64482	2.09e-14	2.72e-12	13.6105	13.6093	23.344	108.133	16.5979	27.7613	16.5829	169.438	16.2669	27.328	15.8637	18.5862	15.5814	103.203	74.6763	15.5775	101.79	656.913	26.6649	25.0925	15.5441	16.366	30.4133	22.1721	16.9713	16.3711	86.0918	27.9343	494.089	18.5221	9.88094	37.3363	25.9428	11.0183	3.97458	12.9978	37.5946	30.9161	13.084	20.198	25.0333	12.7776	103.666	0
TOMM22	3.62737	-2.93371	-7.63742	2.22e-14	2.87e-12	7.79672	9.0196	3.05467	5.50913	2.91453	2.18135	3.77829	12.0527	3.31811	11.8534	2.42283	4.06496	14.5149	5.34937	3.7473	7.72471	4.1973	4.34839	5.45557	2.0607	9.94912	5.85816	7.77988	10.1731	1.22763	6.17791	2.61366	1.34082	0	6.23269	4.45362	4.34775	7.97448	6.06143	16.621	1.63407	4.79499	4.67634	4.06225	12.1028	3.83468	4.94112	5.20996	0
PSMD1	3.60754	-3.50467	-7.63431	2.27e-14	2.93e-12	7.78106	8.72516	5.36023	5.78068	8.68835	3.42909	2.58568	5.21181	4.52738	4.62717	3.83851	1.26439	3.11255	8.17937	0	4.60826	1.73502	5.79761	2.29988	5.20902	9.27372	2.44903	2.24273	13.2106	2.34906	3.20739	1.32651	6.60426	3.35317	7.955	11.4955	16.8338	10.1795	3.93276	15.0603	1.52365	5.18452	8.37178	3.06703	1.94081	10.8241	12.7869	5.01288	0
RAB2A	60.2755	-3.87089	-7.59844	3e-14	3.84e-12	33.1948	58.3683	208.287	27.689	94.8699	6.20543	129.513	49.2145	37.395	86.6216	102.806	42.0574	29.6631	79.4762	49.3271	45.6081	48.4084	57.5456	185.933	19.7036	181.629	29.7425	83.1047	100.924	151.611	211.377	473.848	142.192	64.4145	238.977	97.3276	50.3387	111.74	52.1632	6.42183	19.2751	37.5274	121.675	342.055	52.9003	11.9018	143.849	78.7369	0
RBM3	4.30549	-3.69357	-7.52381	5.32e-14	6.75e-12	7.63612	9.11869	11.7932	14.6939	4.53431	7.74642	0	5.33923	10.4858	12.7415	2.54734	5.81452	9.21033	10.3252	11.1268	2.48679	5.0841	7.97108	4.16121	0	9.58785	6.1805	4.31383	7.03366	3.7743	30.5017	6.06074	7.26047	4.96607	7.38823	5.73006	0	17.2634	3.03389	6.57841	19.1976	12.9146	2.72075	6.12461	2.96545	0	1.92432	4.32971	0
GUF1	7.0968	-2.98601	-7.52358	5.33e-14	6.75e-12	17.0493	8.97752	16.0789	14.7897	12.8357	42.4912	22.31	9.09923	8.09672	5.75498	6.61996	12.1918	19.8498	23.1087	23.969	21.5621	3.80291	9.59683	8.34229	51.2876	33.7826	6.53809	4.93817	10.6061	3.1294	3.91798	6.33495	19.9242	4.28479	8.08832	2.19307	6.03689	5.02784	8.08366	7.02026	3.87403	7.17475	5.5836	4.65892	3.62888	2.51464	9.70224	4.84228	0
SLC18A2	143.829	-2.97035	-7.442	9.92e-14	1.21e-11	73.0167	245.902	305.029	201.876	299.714	98.0656	178.477	128.052	174.276	213.805	171.805	271.783	181.754	233.157	181.3	243.878	330.546	191.739	180.047	205.654	281.379	193.84	205.388	247.019	320.437	338.084	349.418	210.603	236.925	264.642	340.585	148.679	117.209	299.25	96.9015	365.694	300.214	196.922	277.679	162.622	275.455	269.476	235.838	0
STRN	63.1113	-2.9076	-7.4415	9.96e-14	1.21e-11	124.855	111.629	80.2996	119.209	80.6407	73.696	114.214	101.782	112.229	83.3741	146.009	153.492	111.508	91.6309	213.035	131.989	114.234	107.686	83.145	86.5247	84.5162	96.1673	125.424	139.121	30.5992	169.819	104.073	77.6219	113.948	119.656	45.5371	92.2274	100.587	80.2349	65.4718	70.9993	93.9218	60.1486	112.638	171.868	27.418	83.6643	122.396	0
TBCC	14.8816	-3.029	-7.32994	2.3e-13	2.75e-11	37.368	32.9015	43.1773	41.7959	12.2946	28.5555	25.0784	33.571	37.7442	25.0998	40.1053	43.5017	11.6517	30.4092	73.1843	21.4657	23.1105	25.76	20.541	28.8535	28.5232	25.5303	31.1563	11.4803	68.6573	9.54349	20.5236	14.8747	6.12109	23.1094	8.79045	24.324	12.4976	18.0632	16.7958	1.49916	10.0628	23.6671	22.1592	17.8405	4.31248	6.76886	26.4173	0
TPBG	74.6585	-4.25236	-7.27892	3.37e-13	3.99e-11	28.2126	30.6553	363.91	64.6296	96.718	37.0367	15.9149	183.942	179.805	172.405	54.6561	167.227	260.145	150.268	811.748	117.175	175.259	48.9596	39.642	2.17561	108.798	126.197	79.5713	82.8137	1.91815	316.217	105.617	120.252	21.9646	124.315	5.14216	14.8056	11.53	46.4275	217.54	10.2827	21.3259	25.5663	335.837	421.718	2.97868	88.7312	388.544	0
TPI1	8.99461	-2.94771	-7.24915	4.19e-13	4.96e-11	4.35562	11.7578	6.8005	10.7244	12.6574	1.19797	18.7197	12.3984	16.957	13.1119	8.46098	17.853	17.3549	13.9411	10.8126	9.11909	23.0643	20.784	30.3541	31.4631	7.54025	20.2079	17.934	12.3786	20.5821	14.1147	33.8214	17.2831	17.9399	15.5788	13.5118	2.20036	15.6835	12.3715	4.90339	11.0287	16.7715	15.5648	17.269	11.8337	3.82353	12.411	14.1137	0
TUB	35.4708	-2.72514	-7.20123	5.97e-13	7.04e-11	93.4723	60.0668	71.6629	39.5466	33.8154	58.8972	72.6815	74.9091	43.6	65.6056	39.5493	43.1013	65.2861	50.682	77.3239	59.3828	39.8385	71.656	85.0104	114.031	68.207	43.3063	58.0257	108.522	29.334	21.411	47.6163	8.8239	56.5513	25.6924	83.685	62.6994	49.4935	24.4412	40.5198	61.5634	68.7432	39.1201	45.1552	44.905	76.5704	17.4869	31.6963	0
UBE2B	3.91422	-3.21728	-7.1796	6.99e-13	8.17e-11	1.87819	0.890607	3.47358	4.46759	7.96142	1.12775	8.12395	3.22682	5.71271	8.61394	10.4153	10.1088	6.75492	6.41654	2.2833	4.70583	9.54794	9.20676	9.13686	6.73793	10.2424	2.45203	5.2768	2.89015	2.74111	15.3814	8.2531	0	0	8.63714	1.55984	15.0346	9.22214	10.357	0	6.62558	7.08821	21.1475	3.1701	4.87501	3.54158	8.88702	5.60791	0
UBE2N	31.5438	-3.12467	-7.08579	1.38e-12	1.59e-10	123.836	15.6298	50.8361	11.6174	14.5918	30.7936	27.8058	13.9513	115.238	56.4484	97.1623	21.8686	41.2599	81.7586	106.352	146.83	16.0254	18.8456	72.6227	55.3001	54.3846	8.26816	72.0398	48.454	47.5334	75.5239	58.9795	69.4642	68.9497	72.7485	45.2936	48.7295	71.7606	48.7145	96.9288	19.6098	5.69955	59.0875	14.6473	44.2347	23.4308	46.6648	90.7336	0
UMPS	37.1011	-2.62308	-7.06967	1.55e-12	1.78e-10	80.3671	51.3504	54.5119	64.8133	60.6972	54.1529	58.2347	51.4692	36.2116	49.204	67.6919	74.0119	38.1406	35.6005	71.5159	45.6431	68.5297	67.4634	39.5587	79.7061	62.0738	48.4663	84.4181	56.0272	40.9443	48.1601	36.6422	43.8617	85.8599	46.6604	84.4432	74.8872	60.4748	49.7483	37.145	88.5199	60.159	91.0349	35.3811	45.8248	65.2588	46.6593	35.381	0
WDR77	4.16339	-3.54835	-7.03033	2.06e-12	2.35e-10	1.80133	11.1623	6.41387	8.40595	6.76457	1.02852	3.57753	29.6627	6.78693	4.38479	9.68328	8.2651	6.00511	13.6777	6.85696	3.09664	3.18238	8.62774	4.21115	10.8209	19.7812	7.03247	10.6708	7.92825	0	15.3359	3.5764	1.65824	1.42425	6.09331	0	4.20728	1.0868	2.15773	6.22363	0	13.3484	7.69561	2.20448	6.98159	0	9.2163	4.70205	0
TMEM185B	3.91525	-3.58045	-6.9852	2.84e-12	3.21e-10	4.04512	11.4088	4.76789	7.07097	11.4592	1.13658	10.1531	16.9206	7.74168	6.20146	3.89319	9.81057	2.19174	5.68999	7.42994	6.08126	6.35077	4.62987	5.55028	1.00344	10.3338	11.3699	4.61767	4.34416	7.82623	10.3618	9.25886	10.4999	4.53346	5.17336	0.95383	0	3.57052	3.81802	1.87108	1.39553	8.20409	13.576	5.89053	3.83403	1.35726	7.46609	10.2188	0
ARPC5L	2.47859	-2.98715	-6.96861	3.2e-12	3.58e-10	3.81891	2.71552	3.45492	3.28183	1.97158	3.28552	8.74708	3.36673	3.30376	2.97038	3.60906	2.35837	3.05631	5.31888	1.52034	9.54394	5.03445	2.16857	3.28605	12.1002	3.35176	4.65073	6.56661	1.43171	2.45636	5.28752	5.34491	5.44831	2.47903	1.81755	4.99461	8.65849	3.96768	3.04876	2.05143	0.831213	4.11089	2.7441	4.16641	3.08396	6.186	1.01146	4.18974	0
AGPS	9.47385	-4.38407	-6.9579	3.45e-12	3.86e-10	71.1652	5.11178	0	23.3216	10.1612	134.752	0	10.3308	53.1077	6.66589	7.34881	0	25.6787	71.5335	22.3316	9.34397	7.03139	20.7428	11.8737	10.1776	0	20.998	8.16635	23.1786	10.5968	11.1197	0	9.10742	16.954	9.51719	0	15.858	4.02769	9.75945	22.9367	8.99246	11.3602	28.4896	0	0	0	0	18.3071	0
BECN1	136.685	-2.68838	-6.91669	4.62e-12	5.07e-10	19.1725	124.902	1610.74	434.704	156.826	7.45223	28.5114	795.391	526.003	465.358	97.0269	883.086	73.2565	66.4348	1091.98	29.8288	1985.95	88.3756	32.7009	7.21723	71.6653	164.407	29.6969	10.8538	83.1496	250.047	327.573	147.276	40.6152	61.701	20.0147	1.66782	35.0869	45.1578	50.2668	68.0701	25.3367	6.74898	191.394	79.9711	49.0099	64.084	106.064	19.4069
RNMT	6.88606	-2.61318	-6.87714	6.11e-12	6.66e-10	18.5245	5.62883	3.68954	9.80561	7.83844	13.6923	69.8252	6.18168	9.2537	7.97244	14.8987	5.99531	10.7101	9.55051	14.7386	5.37958	14.7168	11.8694	11.5863	23.1451	7.19442	9.08621	18.993	14.95	13.2163	8.30631	6.25945	6.87973	7.17053	6.21964	1.57401	22.1507	10.243	7.24309	2.37307	10.4677	7.49935	5.70462	4.23188	9.58806	10.6631	11.7537	8.15487	0
CDS2	10.0617	-2.96235	-6.83025	8.48e-12	9.14e-10	1.90545	8.09304	39.1567	13.0647	34.0998	1.09814	5.01815	28.3524	12.4742	32.9491	10.8195	20.4406	15.1134	22.6956	29.9819	35.9749	34.6474	11.8979	1.08913	0	23.209	18.5028	23.928	11.4889	7.5131	26.3561	4.0031	6.80528	0	31.7546	2.26658	14.26	9.04059	20.5327	28.7837	2.53047	3.48074	9.27621	23.8706	26.6504	8.63464	25.2882	26.1325	0
ACVR1B	14.15	-3.14883	-6.78663	1.15e-11	1.23e-09	17.849	5.31617	14.8917	22.3988	49.1731	42.1949	10.6057	63.979	59.184	51.4115	9.65035	30.0173	26.2156	54.5368	46.1567	26.106	15.566	50.7664	2.47154	16.179	24.169	16.8365	28.4584	18.4377	0.927567	91.569	15.9289	3.56579	1.89673	30.225	2.29601	3.75529	11.2411	9.19777	3.84766	0.576061	16.4068	14.4894	10.8456	33.7334	5.15816	52.864	32.5933	0
FIBP	1.36672	-4.08778	-6.78308	1.18e-11	1.25e-09	0	2.05745	2.62099	1.26449	2.13055	1.18944	0	2.08743	0.67276	3.54929	0	0.674425	7.43821	0	2.70811	4.5992	0.995401	0	3.7748	2.25707	2.54315	2.70651	5.16972	1.52569	0	9.71056	3.67449	1.2174	1.88163	2.41935	0.386052	2.26939	2.26604	0.873516	0.574666	6.61189	1.1291	0.732987	0.942502	7.22694	0	7.95252	2.90783	0
ZMYM4	1.85804	-3.98088	-6.78148	1.19e-11	1.26e-09	2.2883	1.08472	1.60834	0	1.41024	8.27429	0	2.25991	4.82276	0	2.85998	0	0	5.91075	0.912641	0.834803	2.11507	5.1995	1.28387	2.04074	2.63389	0	8.09674	2.82272	8.14607	4.9168	0	1.3826	3.47821	3.38714	7.45995	11.5827	4.13307	6.62437	9.92864	0	0	3.79502	0.970883	2.52955	5.38072	4.19643	0	0
SCAMP1	47.2973	-2.50537	-6.7738	1.25e-11	1.33e-09	44.1441	50.1518	59.7467	57.118	32.761	159.888	46.7527	42.9562	114.896	41.4532	36.4647	33.2554	95.8113	120.565	7.43166	20.2321	66.5421	119.41	44.8771	83.4623	38.389	57.7371	56.069	93.4822	32.9251	32.5409	77.4053	72.3932	95.1376	88.8625	155.202	80.2462	73.8745	28.1075	103.001	74.2946	84.6016	167.498	44.7247	79.818	113.646	72.6447	94.3324	0
PTDSS1	11.5683	-2.87221	-6.74213	1.56e-11	1.64e-09	11.4165	19.9096	17.5495	15.7396	19.4111	19.8617	16.5139	21.0773	23.0278	14.0405	3.81913	26.0644	18.2951	23.9263	24.5236	12.3173	27.7165	27.1722	37.2455	33.3334	14.8235	22.1337	19.2728	22.4408	21.6171	0	12.2515	2.93255	13.7825	15.5526	30.5253	24.096	12.5784	10.2608	4.68607	30.6796	11.4593	23.814	18.5274	14.0503	33.2122	13.6528	2.19723	0
TOMM70	46.3431	-3.24001	-6.72714	1.73e-11	1.81e-09	103.727	80.4478	47.2977	72.2615	88.5812	108.286	85.691	81.2458	124.138	57.5205	49.0982	101.492	53.7443	109.819	122.255	77.6033	68.2044	83.9334	76.6058	23.4967	79.986	80.1875	57.0659	45.0426	22.0578	126.808	72.9001	78.3755	53.5529	143.195	31.4356	65.0964	46.8952	78.9966	127.686	36.3472	62.9966	80.9129	107.272	84.8046	47.0568	81.93	105.225	0
G3BP2	2.19058	-3.05852	-6.67962	2.4e-11	2.48e-09	4.00392	6.46936	2.72278	2.28718	2.08017	2.26099	3.89584	7.93517	1.13564	2.98519	12.6408	1.78414	4.22703	5.43869	5.45802	1.30685	3.4378	3.40874	3.29831	1.03625	5.57947	3.66644	2.26626	2.95294	6.04324	3.08881	1.31352	1.33395	0	1.74495	1.06408	3.04677	16.3771	3.9694	10.2638	3.84064	0.671746	2.71387	0.985707	0.968385	3.66365	4.75813	3.07335	0
RABGAP1L	73.2631	-2.80329	-6.67232	2.52e-11	2.6e-09	190.234	157.949	81.7215	164.613	85.5401	120.321	140.009	155.984	166.93	135.752	157.74	236.609	132.054	149.904	291.75	168.9	151.142	90.2904	144.171	177.687	124.012	132.166	205.144	110.545	58.3744	103.522	65.4396	53.3839	41.5424	89.5701	45.471	129.977	72.8235	83.957	68.4064	88.9051	78.2411	66.2226	81.6783	96.6372	50.152	94.1921	96.7926	0
MFN2	275.427	-3.2393	-6.63723	3.2e-11	3.26e-09	481.498	267.119	976.336	241.163	574.989	429.858	392.21	361.356	371.933	577.839	462.428	180.816	251.171	745.275	832.483	592.362	535.639	558.632	702.358	314.097	703.632	269.737	200.711	350.327	473.732	669.217	777.219	312.757	360.596	561.084	571.577	412.399	567.102	415.41	403.095	305.005	294.951	457.567	558.515	181.669	267.486	466.436	211.842	0
[truncated: 45 more columns]
